# Supplementary material for: Retromer Complex and PI3K Complex II-Related Genes Mediate the Yeast (Saccharomyces cerevisiae) Sodium Metabisulfite Resistance Response
Source: Cells. 2021 Dec 13;10(12):3512. doi: 10.3390/cells10123512 (PMC8699849; doi:10.3390/cells10123512)
Supplement: Supplementary file 1 [file cells-10-03512-s001.zip]

Archive with 3 entries (3 files):
- cells-1494403-supplementary.pdf
- Table S4-The information of all deletion mutants tested in the genome-wide screen.xlsx
- Table S5-The information of the deletion mutants in the correlation analysis.xlsx
