# Supplementary material for: Retromer Complex and PI3K Complex II-Related Genes Mediate the Yeast (Saccharomyces cerevisiae) Sodium Metabisulfite Resistance Response
Source: Cells. 2021 Dec 13;10(12):3512. doi: 10.3390/cells10123512 (PMC8699849; doi:10.3390/cells10123512)
Supplement: Supplementary file 1 [file cells-10-03512-s001.zip › Table S4-The information of all deletion mutants tested in the genome-wide screen.xlsx]

## Sheet: Sheet1
Gene	ORF	Score1	p-Value 1	Score2	p-Value 2	Score3	p-Value 3
AAC1	YMR056C	-0.0606	0	-0.03887	0	-0.03915	1e-05
AAC3	YBR085W	-0.05033	1e-05	-0.0338	0	0.02464	0
AAD3	YCR107W	-0.04791	1e-05	-0.05779	1e-05	-0.06725	1e-05
AAD4	YDL243C	0.25415	1e-05	0.03606	0	0.05654	2e-05
AAD6	YFL056C	0.05228	1e-05	0.06851	2e-05	0.07088	5e-05
AAH1	YNL141W	-0.07656	1e-05	-0.03919	3e-05	-0.0254	1e-05
AAP1	YHR047C	0.08476	0	0.0442	3e-05	-0.04542	0
AAT1	YKL106W	0.04355	4e-05	0.1037	0.00024	-0.08451	4e-05
ABM1	YJR108W	-0.08587	1e-05	-0.12426	2e-05	-0.22074	0.00025
ABP1	YCR088W	-0.19424	2e-05	-0.16954	3e-05	-0.02175	0.00013
ABP140	YOR239W	-0.00669	0	-0.0094	3e-05	-0.07273	0
ABZ1	YNR033W	0.03244	0	0.09243	0	0.06698	1e-05
ABZ2	YMR289W	-0.08894	3e-05	-0.01616	1e-05	0.02483	3e-05
ACA1	YER045C	-0.00478	2e-05	-0.03286	2e-05	-0.01515	2e-05
ACB1	YGR037C	0.07572	4e-05	0.0309	1e-05	-0.1416	1e-05
ACE2	YLR131C	-0.02459	0.00029	-0.17122	0.00012	-0.3279	0.00119
ACF2	YLR144C	0.02731	1e-05	0.00471	0	-0.02709	0
ACF4	YJR083C	-0.03106	0	-0.08747	0	-0.27142	0
ACH1	YBL015W	0.15045	0	0.1598	1e-05	-0.03705	3e-05
ACK1	YDL203C	-0.04991	4e-05	-0.07151	1e-05	-0.04146	0
ACM1	YPL267W	-0.32866	1e-05	-0.21508	0	-0.22805	4e-05
ACN9	YDR511W	-0.01595	3e-05	0.07223	1e-05	0.00031	1e-05
ACS1	YAL054C	0.06263	1e-05	0.12457	0.00024	0.23188	0
ADD66	YKL206C	0.05599	1e-05	0.00963	0	0.00902	8e-05
ADE1	YAR015W	0.04895	1e-05	0.01211	5e-05	-0.13734	7e-05
ADE16	YLR028C	0.00624	5e-05	-0.05263	6e-05	-0.14497	0.00023
ADE17	YMR120C	-0.04964	1e-05	0.01472	3e-05	-0.05996	0
ADE2	YOR128C	0.18954	0	0.2114	0	0.13365	2e-05
ADE4	YMR300C	0.08744	1e-05	-0.04958	2e-05	-0.12585	3e-05
ADE5	YGL234W	-0.00963	0	-0.13675	4e-05	-0.08749	3e-05
ADE6	YGR061C	0.22445	1e-05	0.05535	1e-05	0.05917	0
ADE8	YDR408C	-0.32681	1e-05	-0.28024	1e-05	-0.14924	2e-05
ADH1	YOL086C	0.10249	1e-05	0.04478	0.00011	0.07856	8e-05
ADH2	YMR303C	0.03996	1e-05	-0.0899	0.00014	0.04863	1e-05
ADH4	YGL256W	-0.08592	0.00066	-0.06095	0.00215	-0.05842	0.00068
ADH5	YBR145W	0.01727	2e-05	-0.06043	1e-05	0.07105	6e-05
ADH6	YMR318C	0.02274	1e-05	-0.14242	8e-05	-0.13185	7e-05
ADH7	YCR105W	0.03253	0	-0.00654	0	-0.16237	6e-05
ADI1	YMR009W	0.07485	0	0.0852	1e-05	-0.01348	0
ADK2	YER170W	-0.03919	0.00017	-0.07961	1e-05	0.03068	1e-05
ADP1	YCR011C	0.0529	5e-05	0.05157	3e-05	-0.03235	8e-05
ADR1	YDR216W	0.0394	1e-05	-0.11809	1e-05	-0.09126	0
ADY2	YCR010C	-0.06185	0	0.02133	1e-05	0.06494	3e-05
ADY3	YDL239C	-0.072	0.00021	0.04338	7e-05	-0.01356	0.00058
ADY4	YLR227C	0.03513	1e-05	0.03526	0	0.00825	1e-05
AEP2	YMR282C	-0.05479	4e-05	-0.28589	7e-05	-0.36702	2e-05
AFG1	YEL052W	0.01494	5e-05	-0.16506	0.00013	0.1188	2e-05
AFI1	YOR129C	0.00467	9e-05	0.00552	8e-05	-0.00317	2e-05
AFR1	YDR085C	0.05166	1e-05	0.10156	1e-05	0.13226	0
AFT2	YPL202C	0.08293	0	0.01336	1e-05	0.08072	9e-05
AGA1	YNR044W	-0.01584	0	-0.03434	2e-05	0.00751	0
AGA2	YGL032C	0.01412	0	0.02954	1e-05	0.10968	0
AGC1	YPR021C	0.05063	2e-05	0.0249	1e-05	0.07593	3e-05
AGE1	YDR524C	0.0147	1e-05	0.01908	1e-05	-0.02824	1e-05
AGE2	YIL044C	-0.05876	0	-0.0553	1e-05	-0.05724	0
AGP1	YCL025C	-0.05007	3e-05	-0.05624	2e-05	-0.27979	9e-05
AGP2	YBR132C	-0.28741	2e-05	-0.2621	0.00267	-0.30512	0.00043
AGP3	YFL055W	-0.00723	2e-05	0.05294	2e-05	-0.01513	8e-05
AGX1	YFL030W	0.0078	1e-05	0.01803	1e-05	0.06597	2e-05
AHA1	YDR214W	0.13915	1e-05	0.01776	1e-05	0.02738	3e-05
AHC1	YOR023C	-0.07374	0	-0.0364	0	-0.01095	1e-05
AHC2	YCR082W	-0.02098	0	0.02948	5e-05	0.0755	0
AHP1	YLR109W	-0.06382	0	-0.06307	1e-05	-0.10915	0
AIF1	YNR074C	-0.01973	0	-0.01812	2e-05	0.037	0
AIM1	YAL046C	0.04266	1e-05	0.06261	1e-05	0.00761	1e-05
AIM11	YER093C-A	0.01939	0	0.1512	1e-05	-0.03556	2e-05
AIM13	YFR011C	0.03123	0	-0.06259	1e-05	0.10808	0
AIM14	YGL160W	-0.0119	1e-05	-0.05101	1e-05	-0.10603	1e-05
AIM17	YHL021C	-0.00639	1e-05	-0.0411	2e-05	0.21694	0
AIM18	YHR198C	0.01583	3e-05	-0.02582	0	0.10821	8e-05
AIM19	YIL087C	0.03795	0.00019	0.07756	0.0001	-0.07594	0.00011
AIM2	YAL049C	0.0255	0	0.18976	1e-05	-0.02398	0
AIM20	YIL158W	-0.12167	0	-0.11043	1e-05	-0.03359	2e-05
AIM21	YIR003W	-0.01159	0.00013	0.0814	1e-05	-0.29592	0.00021
AIM22	YJL046W	-0.01189	0	0.32018	3e-05	0.00768	6e-05
AIM24	YJR080C	0.08702	4e-05	-0.04725	1e-05	0.12718	4e-05
AIM25	YJR100C	0.09445	0	-0.03003	2e-05	-0.20254	0
AIM26	YKL037W	0.11323	2e-05	-0.03131	2e-05	0.03625	2e-05
AIM29	YKR074W	0.12936	1e-05	0.1349	1e-05	0.19736	2e-05
AIM3	YBR108W	0.06299	0	0.13183	1e-05	0.06032	0.00022
AIM32	YML050W	-0.00305	0	-0.04541	2e-05	0.02298	5e-05
AIM34	YMR003W	0.06338	2e-05	-0.06193	3e-05	0.04045	5e-05
AIM36	YMR157C	-0.34038	1e-05	-0.05765	0	-0.17775	0
AIM37	YNL100W	-0.1056	0	-0.09336	8e-05	-0.00549	2e-05
AIM39	YOL053W	-0.15428	1e-05	-0.16233	6e-05	-0.11619	0
AIM4	YBR194W	-0.11709	0.00025	0.03768	6e-05	-0.17081	0.0001
AIM41	YOR215C	0.08937	3e-05	0.07026	1e-05	0.05997	2e-05
AIM43	YPL099C	0.04565	1e-05	0.02889	6e-05	-0.04645	2e-05
AIM44	YPL158C	0.05042	1e-05	0.13822	1e-05	-0.04798	1e-05
AIM45	YPR004C	0.01413	0	0.01525	3e-05	0.01432	0
AIM46	YHR199C	-0.05099	4e-05	-0.09737	1e-05	0.00384	1e-05
AIM5	YBR262C	-0.07046	1e-05	-0.00587	0	0.11284	0
AIM6	YDL237W	0.08671	2e-05	0.01601	2e-05	-0.04044	0
AIM7	YDR063W	0.20342	2e-05	0.17792	0	0.06087	2e-05
AIM9	YER080W	0.09258	3e-05	-0.03495	0	0.17872	2e-05
AIP1	YMR092C	0.06628	0	0.01808	0	0.02177	0
AIR1	YIL079C	-0.04153	0.00011	-0.01766	3e-05	0.04348	0.00011
AIR2	YDL175C	0.14953	1e-05	0.15347	1e-05	0.20379	1e-05
AKR2	YOR034C	-0.03682	2e-05	0.00038	0	-0.08073	0.00016
ALB1	YJL122W	-0.10444	3e-05	-0.09559	2e-05	0.12774	4e-05
ALD2	YMR170C	-0.13769	5e-05	-0.03471	5e-05	-0.12416	2e-05
ALD3	YMR169C	0.15505	0	0.10992	6e-05	0.12429	1e-05
ALD4	YOR374W	0.08489	1e-05	0.02846	0	0.01835	0
ALD5	YER073W	-0.07418	1e-05	-0.06454	1e-05	-0.10428	3e-05
ALD6	YPL061W	0.06289	1e-05	-0.03208	3e-05	0.02679	3e-05
ALE1	YOR175C	-0.03348	0	0.00953	3e-05	0.07206	3e-05
ALG12	YNR030W	-0.05456	0	-0.01926	0	-0.11398	0
ALG3	YBL082C	-0.04264	1e-05	-0.16448	0.00038	-0.28663	0.0001
ALG5	YPL227C	-0.0823	0	-0.08737	0	-0.1352	0.00017
ALG6	YOR002W	-0.13211	0	-0.02493	0	-0.17353	1e-05
ALG8	YOR067C	-0.14155	0	-0.16928	2e-05	-0.30849	0
ALG9	YNL219C	-0.15699	1e-05	-0.05868	6e-05	-0.07042	1e-05
ALK1	YGL021W	3e-05	2e-05	0.02808	1e-05	-0.03337	0
ALK2	YBL009W	0.01255	0	-0.05547	3e-05	0.08348	2e-05
ALR2	YFL050C	-0.03554	0	0.03224	1e-05	-0.04978	0
ALT1	YLR089C	0.22037	0	0.07914	0	-0.0237	7e-05
ALT2	YDR111C	-0.03712	1e-05	-0.02241	0	-0.08361	0
ALY1	YKR021W	0.13845	0.00013	0.04557	0.0001	0.03334	2e-05
ALY2	YJL084C	0.00375	0	0.21634	4e-05	-0.24153	0.0001
AMA1	YGR225W	-0.04419	1e-05	-0.04977	1e-05	-0.02523	1e-05
AMD1	YML035C	-0.45747	0.00345	-0.62211	0.00014	-0.05106	0.00039
AMD2	YDR242W	0.06026	0	0.15084	8e-05	0.0709	0
AMN1	YBR158W	0.06502	1e-05	0.20019	0	0.13868	6e-05
AMS1	YGL156W	0.04341	1e-05	0.00714	0	-0.00784	1e-05
ANB1	YJR047C	-0.00612	0	0.05767	0	-0.05713	1e-05
ANR2	YKL047W	0.03224	6e-05	0.02867	4e-05	-0.14482	1e-05
ANS1	YHR126C	-0.00533	0	-0.1137	1e-05	-0.00376	2e-05
ANT1	YPR128C	-0.04166	0	-0.10251	0	-0.00213	0
APA1	YCL050C	0.11988	0	0.03622	2e-05	0.06188	0
APA2	YDR530C	-0.29194	0	-0.16817	4e-05	-0.31055	8e-05
APC9	YLR102C	-0.34198	0.00016	-0.20835	7e-05	-0.03974	0.00012
APD1	YBR151W	-0.00593	0	-0.20544	1e-05	-0.06455	0
APE1	YKL103C	0.00771	6e-05	0.08228	0	-0.06463	1e-05
APE2	YKL157W	-0.12419	0	0.04845	3e-05	-0.24463	6e-05
APE3	YBR286W	0.06087	3e-05	0.01456	0	0.072	2e-05
APE4	YHR113W	-0.00131	0	0.07036	6e-05	-0.00638	1e-05
APJ1	YNL077W	-0.01847	1e-05	-0.0285	1e-05	0.02054	1e-05
APL1	YJR005W	0.00248	3e-05	0.09089	2e-05	0.10316	2e-05
APL3	YBL037W	0.02096	5e-05	0.0286	3e-05	-0.04784	1e-05
APL4	YPR029C	0.12334	0	0.04369	0	0.06406	1e-05
APL5	YPL195W	0.03031	1e-05	0.05203	2e-05	-0.08699	2e-05
APL6	YGR261C	0.0238	2e-05	0.07442	0.00011	-0.09044	0.00011
APM1	YPL259C	-0.20132	0	0.00915	0	0.10944	0
APM2	YHL019C	0.01768	0	-0.0066	1e-05	-0.03136	1e-05
APM3	YBR288C	0.02181	2e-05	0.01814	1e-05	0.10716	1e-05
APM4	YOL062C	0.00319	2e-05	0.05729	0	-0.03419	4e-05
APN1	YKL114C	-0.11843	1e-05	-0.09906	0	0.07887	0
APN2	YBL019W	0.13533	0	0.22354	0.00013	0.00654	0
APP1	YNL094W	-0.02686	0	0.07046	0	0.08118	7e-05
APS1	YLR170C	0.12729	1e-05	0.09159	1e-05	-0.01174	3e-05
APS2	YJR058C	0.06297	1e-05	0.06398	0	-0.06398	1e-05
APS3	YJL024C	0.04891	3e-05	-0.16209	1e-05	0.07133	1e-05
APT2	YDR441C	-0.06873	2e-05	-0.00938	1e-05	-0.02539	0
AQR1	YNL065W	-0.05142	1e-05	0.01271	1e-05	0.00623	0
AQY1	YPR192W	-0.01427	0	-0.03334	1e-05	-0.09256	3e-05
AQY2	YLL052C	-0.03702	0	-0.12548	0	-0.00547	2e-05
ARA1	YBR149W	0.12972	0	0.17525	0	0.25639	9e-05
ARA2	YMR041C	-0.00701	4e-05	0.06254	1e-05	-0.03917	9e-05
ARC1	YGL105W	-0.10237	2e-05	-0.08944	0	-0.06781	2e-05
ARC18	YLR370C	-0.15714	1e-05	-0.43656	0.00027	-0.46061	2e-05
ARE1	YCR048W	0.03548	0	0.02816	0	0.0402	0
ARE2	YNR019W	-0.02564	2e-05	-0.15841	2e-05	-0.02281	4e-05
ARF2	YDL137W	-0.013	1e-05	-0.06802	0	-0.05936	0
ARF3	YOR094W	-0.0125	5e-05	0.00773	0	-0.0027	7e-05
ARG80	YMR042W	0.16093	1e-05	0.06768	0	-0.12026	0
ARG81	YML099C	0.05439	0	0.01208	1e-05	0.03055	1e-05
ARI1	YGL157W	-0.06447	0	-0.07263	0	-0.05734	0
ARK1	YNL020C	0.11431	1e-05	-0.06797	5e-05	0.00976	0.00024
ARL1	YBR164C	-0.05468	2e-05	-0.19674	1e-05	-0.10385	1e-05
ARL3	YPL051W	-0.17222	0.00024	-0.06044	0.00035	-0.13582	0
ARN1	YHL040C	-0.05171	4e-05	-0.011	0	-0.05224	1e-05
ARN2	YHL047C	0.00841	0	-0.08986	2e-05	0.00672	3e-05
ARO1	YDR127W	0.20947	0	0.02293	2e-05	0.06353	1e-05
ARO10	YDR380W	0.16435	0	0.05204	0	0.03992	0
ARO2	YGL148W	-0.05148	3e-05	-0.15752	7e-05	-0.33762	0
ARO3	YDR035W	-0.00968	2e-05	0.07212	1e-05	0.02168	1e-05
ARO4	YBR249C	0.09737	1e-05	0.10259	0	0.11839	0
ARO7	YPR060C	0.13436	2e-05	0.14097	0	0.10323	1e-05
ARO8	YGL202W	-0.00336	0	-0.00762	1e-05	0.02798	0
ARO80	YDR421W	0.13321	0	0.14022	0	0.13029	4e-05
ARO9	YHR137W	-0.02137	0	-0.10964	4e-05	0.0388	1e-05
ARP1	YHR129C	-0.0992	0	-0.1627	0	-0.01419	1e-05
ARP6	YLR085C	0	#NUM!	0	#NUM!	0	#NUM!
ARP8	YOR141C	-0.12445	3e-05	-0.22054	0.00011	0.03177	8e-05
ARR1	YPR199C	-0.02097	1e-05	-0.07008	0	0.0486	3e-05
ARR2	YPR200C	-0.01903	0.00039	0.00467	0.00059	0.03135	0.00019
ARR3	YPR201W	-0.07532	3e-05	-0.05979	0	-0.053	0
ART10	YLR392C	0.00673	3e-05	0.06399	3e-05	0.0753	1e-05
ART5	YGR068C	0.02267	0	-0.06578	2e-05	-0.09306	2e-05
ARV1	YLR242C	0.0247	0	-0.20301	2e-05	-0.09493	6e-05
ARX1	YDR101C	0.04842	3e-05	-0.05564	8e-05	0.01026	0
ASC1	YMR116C	-0.05664	0.00021	-0.01736	2e-05	-0.14291	0
ASE1	YOR058C	-0.00831	3e-05	0.06603	0	-0.21564	0
ASF1	YJL115W	0.07033	1e-05	-0.02954	0.00017	-0.23379	0.00072
ASF2	YDL197C	-0.05399	1e-05	0.02294	1e-05	0.07685	8e-05
ASG1	YIL130W	-0.30461	0.00013	-0.3266	1e-05	-0.57254	0.00011
ASG7	YJL170C	-0.04791	1e-05	-0.13784	9e-05	-0.04368	0.00135
ASH1	YKL185W	0.06289	0	0.07421	1e-05	0.01956	1e-05
ASI1	YMR119W	-0.04418	2e-05	-0.02141	1e-05	0.03125	0
ASI1	YMR119W	0.038	1e-05	0.04986	3e-05	0.00111	2e-05
ASI2	YNL159C	-0.09463	9e-05	-0.03173	3e-05	0.02795	2e-05
ASI3	YNL008C	-0.03967	9e-05	-0.0685	0.00013	-0.09447	0.00014
ASK10	YGR097W	0.01303	1e-05	0.03669	4e-05	-0.00026	5e-05
ASM4	YDL088C	-0.02115	1e-05	0.0094	2e-05	0.04667	1e-05
ASN1	YPR145W	0.03355	0	-0.07654	2e-05	0.03841	0
ASN2	YGR124W	0.00318	0	0.02736	6e-05	-0.05497	0
ASP1	YDR321W	-0.04558	0	-0.04665	2e-05	0.06171	2e-05
ASR1	YPR093C	-0.08556	0	-0.08965	0	0.01696	9e-05
AST1	YBL069W	0.03553	0	-0.08141	1e-05	0.13107	1e-05
AST2	YER101C	-0.02313	0	0.05201	0	-0.02135	2e-05
ATC1	YDR184C	0.02075	0	-0.01226	0	-0.05315	0
ATE1	YGL017W	-0.03208	1e-05	-0.05129	0	-0.04797	1e-05
ATF1	YOR377W	-0.03314	3e-05	-0.06326	0	-0.05297	0
ATF2	YGR177C	0.10559	1e-05	0.01537	1e-05	0.06383	0
ATG1	YGL180W	-0.06481	1e-05	0.0143	2e-05	-0.04305	0.00023
ATG10	YLL042C	0.01762	2e-05	-0.04727	2e-05	0.0555	4e-05
ATG12	YBR217W	-0.01953	1e-05	-0.06117	0	0.03772	1e-05
ATG13	YPR185W	-0.11252	4e-05	-0.16664	0	-0.03592	0
ATG14	YBR128C	0.01405	0	0.0562	4e-05	-0.20406	5e-05
ATG15	YCR068W	-0.04462	1e-05	0.02941	3e-05	-0.05679	0
ATG16	YMR159C	-0.00591	9e-05	0.04389	2e-05	0.00802	0
ATG17	YLR423C	0.13888	8e-05	0.04388	0	0.08952	0
ATG18	YFR021W	0.0359	0.00014	-0.01977	3e-05	-0.08828	3e-05
ATG19	YOL082W	-0.0689	0	-0.08244	2e-05	-0.1223	0
ATG2	YNL242W	0.14149	0.00044	0.02585	0.00052	0.13769	0.00048
ATG20	YDL113C	-0.12146	1e-05	-0.20677	2e-05	-0.14788	0
ATG21	YPL100W	-0.06667	0	-0.08981	0	-0.25699	3e-05
ATG22	YCL038C	0.1385	0	0.0835	0	-0.01949	1e-05
ATG23	YLR431C	-0.08861	3e-05	-0.08558	4e-05	-0.02331	1e-05
ATG26	YLR189C	-0.1098	1e-05	-0.03296	3e-05	0.00732	2e-05
ATG27	YJL178C	0.08769	7e-05	0.12745	5e-05	-0.06172	2e-05
ATG29	YPL166W	0.02781	0	0.0842	4e-05	0.22547	0
ATG3	YNR007C	-0.04215	1e-05	0.01406	3e-05	0.06215	2e-05
ATG31	YDR022C	0.03703	2e-05	0.03406	0	0.01637	1e-05
ATG32	YIL146C	-0.10604	1e-05	-0.12778	0	-0.47969	0.00017
ATG33	YLR356W	0.04803	1e-05	0.01239	0	0.05377	2e-05
ATG34	YOL083W	-0.00567	0	-0.01033	0	-0.0362	1e-05
ATG36	YJL185C	-0.06911	2e-05	-0.27287	0.00027	-0.07162	3e-05
ATG4	YNL223W	-0.13761	1e-05	-0.06439	1e-05	0.03901	1e-05
ATG5	YPL149W	0.07484	2e-05	0.0687	5e-05	0.05355	1e-05
ATG7	YHR171W	-0.07766	0	-0.03233	6e-05	-5e-05	0
ATG8	YBL078C	-0.07356	3e-05	0.0516	0	-0.25035	2e-05
ATG9	YDL149W	0.04232	0	0.0684	0	0.1276	0.00014
ATH1	YPR026W	0.04875	0	0.13454	2e-05	0.10002	0
ATO2	YNR002C	-0.0017	4e-05	-0.01458	0	-0.04027	1e-05
ATO3	YDR384C	-0.05797	0.00011	-0.00684	1e-05	0.03804	1e-05
ATP10	YLR393W	0.11804	0.0001	0.082	0	-0.0483	1e-05
ATP11	YNL315C	-0.04724	0.00018	-0.10994	0.00041	-0.36041	0.00026
ATP18	YML081C-A	0.16751	5e-05	0.09379	0	0.08171	2e-05
ATP20	YPR020W	0.02131	0	-0.04178	1e-05	0.042	0
ATP23	YNR020C	0.22897	0	0.17644	0	-0.03135	1e-05
ATR1	YML116W	0.05234	2e-05	-0.0404	1e-05	0.01032	0
ATS1	YAL020C	0.03622	1e-05	0.21742	3e-05	0.17162	7e-05
ATX1	YNL259C	0.00169	0	0.24489	1e-05	0.26469	1e-05
ATX2	YOR079C	0.07288	9e-05	0.03166	3e-05	-0.0734	4e-05
AUA1	YFL010W-A	0.09077	4e-05	0.05193	5e-05	0.19607	0.00012
AUS1	YOR011W	0.01905	1e-05	0.0346	2e-05	-0.07518	0
AVL9	YLR114C	-0.08535	1e-05	-0.3387	0.00016	-0.44266	0.00021
AVO2	YMR068W	0.00878	1e-05	-0.02493	0	0.00671	1e-05
AVT1	YJR001W	-0.0908	3e-05	0.0471	0	-0.09483	2e-05
AVT3	YKL146W	-0.35087	0.00144	-0.40718	0.00055	-0.59117	0.00518
AVT4	YNL101W	0.18905	1e-05	0.10065	3e-05	-0.02956	1e-05
AVT5	YBL089W	-0.04729	2e-05	-0.05289	1e-05	-0.0484	1e-05
AVT6	YER119C	0.01676	0	-0.01634	1e-05	0.0384	2e-05
AVT7	YIL088C	-0.07114	1e-05	-0.04769	5e-05	-0.13691	9e-05
AXL1	YPR122W	-0.03469	0	0.12884	4e-05	0.05795	2e-05
AXL2	YIL140W	0.00869	1e-05	-0.1038	1e-05	0.10413	0
AYR1	YIL124W	-0.01188	1e-05	-0.09599	1e-05	0.02815	1e-05
AYT1	YLL063C	0.01407	1e-05	-0.00112	0	-0.01924	2e-05
AZF1	YOR113W	0.23953	2e-05	0.15455	0	0.1721	6e-05
AZR1	YGR224W	-0.0352	2e-05	0.02347	3e-05	-0.0135	0
BAG7	YOR134W	-0.06585	1e-05	-0.05485	1e-05	-0.0478	0
BAP2	YBR068C	0.00402	1e-05	0.05331	3e-05	0.18993	2e-05
BAP3	YDR046C	0.1707	1e-05	0.12424	0	0.01495	1e-05
BAR1	YIL015W	-0.01494	1e-05	-0.05645	3e-05	-0.01494	0
BAS1	YKR099W	-0.12654	5e-05	-0.13286	0.00011	-0.13722	3e-05
BAT2	YJR148W	-0.01588	0	-0.02017	1e-05	0.00427	0
BBC1	YJL020C	-0.08172	0	-0.04407	2e-05	0.15728	1e-05
BCH1	YMR237W	0.06732	0	0.01451	2e-05	0.03877	0
BCH2	YKR027W	-0.06255	4e-05	-0.26687	3e-05	-0.23994	0.00014
BCK1	YJL095W	-0.02443	0	0.00836	0	0.26645	1e-05
BCK2	YER167W	0.01269	1e-05	-0.04642	1e-05	0.21198	0
BCS1	YDR375C	-0.08086	2e-05	-0.23154	0.0004	-0.19482	3e-05
BDF2	YDL070W	-0.04991	1e-05	-0.09252	0	-0.09909	0
BDH1	YAL060W	0.02943	7e-05	0.06809	0.0001	-0.09446	3e-05
BDH2	YAL061W	0.00821	3e-05	-0.07329	1e-05	-0.00268	1e-05
BEM2	YER155C	0.18405	0.00012	-0.04953	4e-05	0.08624	0.00025
BEM3	YPL115C	-0.12766	0	-0.10047	1e-05	-0.06192	1e-05
BEM4	YPL161C	0.13509	1e-05	0.00808	0	-0.05071	0
BER1	YLR412W	0.18474	3e-05	0.11906	2e-05	0.03962	4e-05
BFA1	YJR053W	-0.17968	3e-05	-0.26237	3e-05	-0.00498	0
BGL2	YGR282C	-0.05519	6e-05	-0.32145	0.00024	-0.29852	5e-05
BIK1	YCL029C	0.06717	1e-05	0.17372	2e-05	0.03046	0
BIM1	YER016W	-0.02128	0	0.08198	4e-05	-0.16256	8e-05
BIO2	YGR286C	0.0142	0	-0.00938	1e-05	0.10728	0
BIO3	YNR058W	-0.01279	0	-0.00218	0	-0.04562	1e-05
BIO4	YNR057C	0.06633	1e-05	0.05172	1e-05	-0.07055	0
BIO5	YNR056C	-0.04353	0	-0.04458	0	-0.07302	0
BIT2	YBR270C	0.04732	0	0.12715	0	0.06216	1e-05
BIT61	YJL058C	-0.10122	9e-05	-0.1388	0.00043	0.07833	0
BLI1	YKL061W	-0.02105	0	-0.053	0	-0.0447	0
BLM10	YFL007W	-0.00336	5e-05	0.06226	0	-0.16792	1e-05
BLS1	YLR408C	0.00324	1e-05	-0.04704	0	-0.14258	2e-05
BMH1	YER177W	0.13498	1e-05	0.06253	0	-0.0922	4e-05
BMH2	YDR099W	-0.18695	0	-0.11546	2e-05	-0.06336	1e-05
BNA1	YJR025C	-0.01238	1e-05	0.05564	3e-05	0.09073	5e-05
BNA2	YJR078W	0.05992	0	-0.03033	1e-05	0.04136	0
BNA3	YJL060W	-0.38717	0.00015	-0.4232	3e-05	-0.50539	5e-05
BNA4	YBL098W	-0.11201	0	-0.15835	2e-05	-0.05481	0
BNA5	YLR231C	0.01333	1e-05	0.14558	7e-05	0.0647	3e-05
BNA6	YFR047C	0.12296	0	0.10871	0	0.04383	1e-05
BNA7	YDR428C	-0.14589	0	-0.02641	1e-05	0.07923	2e-05
BNI4	YNL233W	0.04986	0.0001	-0.1222	0.0001	-0.2484	0.00011
BNI5	YNL166C	0.17278	0	0.09699	1e-05	0.07649	2e-05
BNR1	YIL159W	0.0759	0	0.15045	0	-0.02514	0
BNS1	YGR230W	0.04081	7e-05	0.12266	5e-05	-0.10886	2e-05
BOI1	YBL085W	0.04143	0	0.18883	8e-05	-0.01217	3e-05
BOI2	YER114C	0.01598	0	0.19031	2e-05	-0.06872	2e-05
BOP2	YLR267W	0.00704	0	-0.00644	0	-0.06374	0
BOP3	YNL042W	0.00328	1e-05	0.00548	0	0.12511	0
BOR1	YNL275W	-0.03991	1e-05	-0.02018	0	-0.14046	6e-05
BPH1	YCR032W	-0.09363	1e-05	-0.0293	0	-0.08268	0
BPT1	YLL015W	-0.00461	3e-05	-0.08553	2e-05	0.18838	0.00021
BRE1	YDL074C	0.08181	3e-05	0.15167	0.0001	-0.01401	0.00079
BRE1	YDL074C	-0.03735	0	0.10857	0	-0.09148	0
BRE2	YLR015W	0.04048	0	-0.07958	4e-05	0.02108	0
BRE4	YDL231C	0.09592	1e-05	0.04273	1e-05	0.00026	0
BRE5	YNR051C	-0.52596	0.00016	-0.3839	1e-05	-0.50534	0.00016
BRR1	YPR057W	0.02192	0	0.05961	6e-05	0.01833	2e-05
BSC1	YDL037C	0.14769	1e-05	0.09425	0	0.17116	5e-05
BSC2	YDR275W	-0.05731	0	-0.12224	1e-05	-0.08864	0
BSC5	YNR069C	-0.02944	0	-0.03287	0	0.02647	0
BSC6	YOL137W	-0.03381	3e-05	0.0766	3e-05	0.22211	0.00024
BSD2	YBR290W	-0.13036	1e-05	-0.21368	9e-05	-0.15414	0
BSP1	YPR171W	-0.00458	5e-05	0.01508	2e-05	0.02722	0.00044
BST1	YFL025C	-0.40768	2e-05	-0.63903	0.00057	-0.50143	0.00057
BTN2	YGR142W	0.02394	0	0.09933	2e-05	-0.03742	0.00013
BTS1	YPL069C	-0.01441	0	-0.16804	2e-05	-0.18376	0
BTT1	YDR252W	0.11751	0	0.05478	7e-05	0.01484	8e-05
BUB1	YGR188C	-0.02186	2e-05	-0.01704	2e-05	-0.02877	0
BUB2	YMR055C	-0.022	1e-05	0.04169	5e-05	0.01535	1e-05
BUB3	YOR026W	-0.24181	1e-05	-0.10398	0	-0.35705	3e-05
BUD13	YGL174W	-0.13105	1e-05	-0.13549	0	-0.35224	3e-05
BUD14	YAR014C	-0.10038	0	-0.06882	0	-0.17379	0
BUD17	YNR027W	0.01714	0	-0.0081	0	0.09859	2e-05
BUD2	YKL092C	0.23463	1e-05	0.09091	0	0.14139	2e-05
BUD21	YOR078W	0.04597	0.00302	-0.03087	0.00546	-0.23895	0.00808
BUD27	YFL023W	0.16595	4e-05	0.27149	0.00029	0.0055	4e-05
BUD3	YCL014W	0.05908	1e-05	-0.01634	8e-05	-0.15357	0.00028
BUD31	YCR063W	0.06458	3e-05	0.13581	0	0.19888	0
BUD4	YJR092W	-0.01753	0.00048	-0.04627	7e-05	-0.16723	0.00095
BUD6	YLR319C	0.00076	6e-05	0.01737	0	0.22499	0
BUD7	YOR299W	-0.10403	0	0.03242	6e-05	0.01362	3e-05
BUD8	YLR353W	-0.08594	1e-05	-0.0387	4e-05	0.06613	1e-05
BUD9	YGR041W	0.07587	2e-05	0.05214	1e-05	0.02362	0
BUG1	YDL099W	0.04276	1e-05	0.05513	0	-0.02495	0
BUL1	YMR275C	-0.07013	0	-0.00956	0	-0.03798	2e-05
BUL2	YML111W	0.02282	1e-05	0.04752	1e-05	-0.06524	0
BXI1	YNL305C	0.02704	3e-05	-0.00362	1e-05	0.08936	0
BYE1	YKL005C	0.02045	2e-05	-0.06159	0.00011	0.00198	3e-05
BZZ1	YHR114W	0.02949	0	0.07357	1e-05	0.00775	0
CAC2	YML102W	0.114	4e-05	0.15715	5e-05	0.03387	0
CAD1	YDR423C	-0.04586	6e-05	0.04801	0	0.17289	0.00025
CAF120	YNL278W	-0.06979	1e-05	0.00682	0	0.11695	0
CAF130	YGR134W	-0.01932	1e-05	0.0331	0	0.12601	0
CAF16	YFL028C	-0.00537	2e-05	0.01767	0	0.02217	2e-05
CAF20	YOR276W	0.17578	0	0.18054	0	0.15555	0
CAF4	YKR036C	-0.10894	6e-05	-0.11307	1e-05	-0.00149	0.00011
CAF40	YNL288W	0.09446	0.00059	0.03057	9e-05	0.0525	4e-05
CAJ1	YER048C	0.05861	0	-0.02299	1e-05	0.0784	0
CAM1	YPL048W	-0.21699	1e-05	-0.07058	0	0.0441	0
CAP1	YKL007W	-0.05031	3e-05	-0.0452	1e-05	-0.16221	4e-05
CAP2	YIL034C	-0.02735	0	0.06044	0	-0.01006	1e-05
CAR1	YPL111W	-0.02922	0	-0.00136	4e-05	0.02864	0
CAR2	YLR438W	0.06589	0	0.03842	0	0.03312	1e-05
CAT2	YML042W	-0.05157	3e-05	-0.10289	1e-05	-0.02621	2e-05
CAT5	YOR125C	-0.06411	0.00023	-0.00835	2e-05	-0.1632	5e-05
CAT8	YMR280C	-0.08045	4e-05	0.0103	1e-05	0.04312	4e-05
CBC2	YPL178W	-0.01728	5e-05	-0.16566	1e-05	-0.22508	1e-05
CBF1	YJR060W	0.13448	0	0.30848	0	0.18005	0
CBP4	YGR174C	0.19369	0	0.11714	1e-05	0.0839	0
CBR1	YIL043C	-0.05349	3e-05	-0.00814	1e-05	-0.09833	3e-05
CBT1	YKL208W	0.01463	0.00017	0.13612	8e-05	-0.12864	8e-05
CCC1	YLR220W	0.09462	2e-05	0.16261	1e-05	0.2273	5e-05
CCC2	YDR270W	-0.03741	0	-0.00309	1e-05	0.0018	1e-05
CCH1	YGR217W	0.01473	0	-0.00044	0	-0.05968	0
CCP1	YKR066C	-0.03635	1e-05	-0.03343	0	0.07534	2e-05
CCW12	YLR110C	0.15579	0	-0.03956	8e-05	0.07867	1e-05
CCW14	YLR390W-A	-0.0226	0	0.0146	0	0.05689	1e-05
CCZ1	YBR131W	-0.30075	0.00033	-0.03643	0.00018	-0.1165	0.00036
CDA1	YLR307W	-0.10109	3e-05	-0.04097	5e-05	0.06427	1e-05
CDA2	YLR308W	-0.397	0.00062	-0.27835	0.00019	-0.39023	0.00074
CDC73	YLR418C	-0.19346	1e-05	-0.20342	1e-05	-0.32511	5e-05
CEM1	YER061C	0.40704	2e-05	0.22659	1e-05	-0.00799	1e-05
CEX1	YOR112W	-0.02931	0.00015	-0.05301	0	-0.12113	1e-05
CGR1	YGL029W	-0.05581	3e-05	-0.04012	1e-05	-0.01072	2e-05
CHA1	YCL064C	0.0329	1e-05	-0.06601	0	-0.12457	0
CHA4	YLR098C	-0.02076	1e-05	-0.0998	2e-05	-0.2714	1e-05
CHD1	YER164W	-0.00107	1e-05	-0.06039	6e-05	-0.06816	0.00022
CHK1	YBR274W	0.04604	0	0.02846	0	0.02422	2e-05
CHL1	YPL008W	-0.13095	0	-0.06831	0	-0.02625	4e-05
CHL4	YDR254W	0.06084	0	0.01002	2e-05	-0.00925	0
CHO2	YGR157W	-0.10186	0.0001	0.06837	4e-05	-0.01845	6e-05
CHS1	YNL192W	-0.12218	0.00012	-0.04818	0.00019	-0.23841	0.00051
CHS3	YBR023C	0.02371	0.00033	0.13612	1e-05	0.07754	1e-05
CHS5	YLR330W	-0.61346	9e-05	-0.88773	0.00017	-0.96357	0.00011
CHS6	YJL099W	0.14668	1e-05	-0.03199	1e-05	-0.10733	2e-05
CHS7	YHR142W	-0.02763	2e-05	-0.0075	0	0.05267	2e-05
CHZ1	YER030W	0.09034	0	0.13316	1e-05	0.18021	0
CIK1	YMR198W	-0.12917	2e-05	-0.1251	0.00011	-0.09872	1e-05
CIN1	YOR349W	0.03984	9e-05	-0.00921	0	0.06087	2e-05
CIN2	YPL241C	-0.07545	1e-05	-0.00928	0	0.03531	5e-05
CIN4	YMR138W	0.02105	1e-05	-0.00466	0	0.03152	1e-05
CIN5	YOR028C	0.08599	2e-05	0.13533	0	0.04157	0
CIR1	YGR207C	0.01575	0	-0.01522	1e-05	0.03628	0
CIR2	YOR356W	-0.00759	1e-05	-0.07629	0	0.00228	2e-05
CIS3	YJL158C	-0.10837	0	-0.18189	2e-05	-0.2093	1e-05
CIT1	YNR001C	0.03037	0	-0.04491	0	-0.04481	0.00025
CIT2	YCR005C	0.00519	0	-0.05351	0	-0.06723	0
CIT3	YPR001W	0.0124	2e-05	0.07588	4e-05	-0.06998	8e-05
CKA1	YIL035C	-0.02281	0.00133	-0.11399	0.00011	-0.2387	0.00647
CKA2	YOR061W	0.00844	0	-0.0071	0	0.17408	1e-05
CKB1	YGL019W	-0.13252	3e-05	-0.09562	1e-05	-0.22279	0
CKB2	YOR039W	-0.28694	0	-0.20482	1e-05	-0.37589	2e-05
CKI1	YLR133W	0.0758	1e-05	0.07478	0	-0.00132	3e-05
CLA4	YNL298W	-0.12175	1e-05	-0.31094	1e-05	-0.20696	1e-05
CLB1	YGR108W	0.03142	2e-05	-0.00688	2e-05	-0.02338	6e-05
CLB2	YPR119W	-0.01252	0	-0.07488	0	0.01507	1e-05
CLB3	YDL155W	-0.01127	4e-05	0.08971	0	0.13314	0
CLB4	YLR210W	0.04818	1e-05	0.10378	4e-05	-0.11663	0
CLB5	YPR120C	0.12033	2e-05	-0.00337	4e-05	0.10091	0
CLB6	YGR109C	-0.05182	0	0.05141	0	-0.09921	1e-05
CLD1	YGR110W	0.01718	2e-05	0.12702	2e-05	0.16789	1e-05
CLG1	YGL215W	-0.34763	0.00038	-0.29077	1e-05	-0.07245	1e-05
CLN1	YMR199W	0.0639	0.00012	-0.01628	0.00037	0.02345	3e-05
CLN2	YPL256C	0.19524	4e-05	0.12254	6e-05	0.17555	0
CLN3	YAL040C	-0.06867	0	-0.12229	0.0001	-0.18646	1e-05
CLU1	YMR012W	0.05833	0	0.04775	2e-05	0.05762	1e-05
CMC1	YKL137W	0.04071	0.0001	0.0269	1e-05	0.01173	4e-05
CMK1	YFR014C	0.00776	1e-05	0.04576	0	0.05472	1e-05
CMK2	YOL016C	-0.0039	5e-05	0.0465	0	-0.26898	0.0001
CMP2	YML057W	0.06853	1e-05	0.06686	2e-05	0.07307	0
CMR1	YDL156W	-0.03776	1e-05	-0.03604	6e-05	-0.03391	1e-05
CMS1	YLR003C	-0.08428	0	0.14043	0.00022	0.11696	1e-05
CNA1	YLR433C	0.03158	2e-05	0.05925	0	0.01334	4e-05
CNB1	YKL190W	0.12471	2e-05	0.1476	0	-0.02701	3e-05
CNE1	YAL058W	-0.09217	0	0.09176	4e-05	-0.0389	0
CNL1	YDR357C	-0.07875	0	-0.09888	0	0.00785	0.00011
CNN1	YFR046C	-0.02762	0	0.01383	1e-05	0.07042	3e-05
COA4	YLR218C	0.21429	0.04348	-0.20994	0.04324	-0.36175	0.04316
COA6	YMR244C-A	-0.08837	2e-05	0.03821	0	-0.02165	3e-05
COG5	YNL051W	-0.12904	2e-05	-0.17251	0.0001	-0.18848	0.0001
COG6	YNL041C	-0.19825	3e-05	-0.16251	1e-05	-0.11856	0
COG7	YGL005C	-0.02692	0	-0.03432	0	-0.04172	0
COG8	YML071C	-0.30872	1e-05	-0.13051	2e-05	-0.14368	1e-05
COQ10	YOL008W	0.30841	0	0.17792	1e-05	0.16709	0
COQ2	YNR041C	-0.1101	0.00037	-0.03166	0.00012	-0.21416	8e-05
COS1	YNL336W	-0.10823	3e-05	-0.06049	0	-0.02686	2e-05
COS10	YNR075W	-0.01884	1e-05	0.02068	4e-05	0.01031	1e-05
COS111	YBR203W	0.02594	0	0.24133	1e-05	-0.01441	3e-05
COS12	YGL263W	-0.04543	0	-0.07143	0	-0.06328	1e-05
COT1	YOR316C	0.12338	0	0.02089	0	-0.00618	1e-05
COX10	YPL172C	0.27533	0	-0.03292	2e-05	0.01652	2e-05
COX12	YLR038C	0.1903	0	0.00578	2e-05	-0.10347	0
COX14	YML129C	0.01053	7e-05	0.04711	0.00012	0.05417	0.00013
COX23	YHR116W	-0.08203	3e-05	0.05742	2e-05	-0.08824	0.0002
COX5A	YNL052W	0.18038	1e-05	0.16568	1e-05	0.0522	0
COX5B	YIL111W	-0.06611	3e-05	-0.1586	0	-0.03738	0
COX7	YMR256C	-0.0142	5e-05	-0.09402	0.00014	-0.32624	0.0001
COX8	YLR395C	-0.0792	0	-0.01862	0	0.00512	1e-05
COY1	YKL179C	0.03203	0	-0.07558	2e-05	-0.06884	0
CPD1	YGR247W	0.00343	5e-05	0.07282	1e-05	0.09052	2e-05
CPR1	YDR155C	0.29611	1e-05	0.21556	0	0.17952	3e-05
CPR2	YHR057C	0.0263	1e-05	-0.03811	1e-05	-0.05191	0
CPR4	YCR069W	0.08489	2e-05	0.07017	0	-0.05352	1e-05
CPR5	YDR304C	-0.36139	8e-05	-0.1491	0.00014	-0.33148	0.0001
CPR6	YLR216C	-0.20059	3e-05	-0.26208	0	-0.32332	6e-05
CPR7	YJR032W	0.04444	0	0.00073	3e-05	0.06629	0
CPR8	YNR028W	0.06891	1e-05	0.00586	0	0.11266	0.0001
CPS1	YJL172W	-0.04484	0	-0.01338	3e-05	0.1864	0
CPT1	YNL130C	-0.08756	8e-05	-0.19426	0.00041	-0.25341	4e-05
CRC1	YOR100C	0.0143	0	0.06477	0	0.12911	1e-05
CRD1	YDL142C	0.04184	0	-0.02566	1e-05	0.17649	0
CRF1	YDR223W	0.02344	0	0.03493	0	-0.04503	1e-05
CRG1	YHR209W	0.00112	1e-05	-0.06903	1e-05	0.04572	0
CRH1	YGR189C	0.05382	0	-0.00497	1e-05	0.04519	2e-05
CRN1	YLR429W	-0.03659	2e-05	0.00568	8e-05	-0.05868	1e-05
CRP1	YHR146W	-0.12997	3e-05	-0.05758	7e-05	-0.03842	0.00067
CRR1	YLR213C	-0.02216	0	-0.0303	7e-05	0.02435	2e-05
CRS5	YOR031W	0.04483	0	0.07684	0	0.03477	0
CRT10	YOL063C	-0.01221	2e-05	0.00376	2e-05	0.04639	2e-05
CRZ1	YNL027W	0.03199	0	0.09129	0	0.18197	0
CSF1	YLR087C	0.18859	6e-05	0.0719	4e-05	-0.21706	0.00029
CSG2	YBR036C	0.02348	1e-05	0.18561	1e-05	0.07531	4e-05
CSH1	YBR161W	-0.01334	1e-05	-0.05436	0	-0.07868	1e-05
CSI1	YMR025W	-0.00957	0	-0.04053	0	0.00803	1e-05
CSI2	YOL007C	0.03783	0	0.03169	0	-0.12313	2e-05
CSM1	YCR086W	-0.02455	1e-05	-0.01152	1e-05	-0.09273	3e-05
CSM2	YIL132C	-0.12964	4e-05	-0.14861	0.00019	-0.28173	0.00027
CSM3	YMR048W	-0.03786	1e-05	-0.01505	1e-05	-0.1456	6e-05
CSM4	YPL200W	-0.09676	1e-05	0.03837	0	0.10446	0
CSN9	YDR179C	0.11383	0	0.16826	1e-05	0.01858	0
CSR1	YLR380W	0.04351	0	0.04236	1e-05	0.09133	0
CSR2	YPR030W	0.08172	1e-05	0.10138	0	-0.03443	1e-05
CST26	YBR042C	-0.04312	1e-05	-0.04369	0.0001	0.09615	1e-05
CST6	YIL036W	-0.43367	0.00234	-0.41996	0.00074	-0.48685	0.00177
CST9	YLR394W	-0.16686	3e-05	-0.01384	1e-05	-0.04457	0
CTA1	YDR256C	-0.03022	0	-0.06009	4e-05	0.02552	1e-05
CTF18	YMR078C	0.19858	1e-05	0.15675	0	0.06725	1e-05
CTF19	YPL018W	0.14124	3e-05	-0.07064	0	-0.2192	0.00011
CTF3	YLR381W	-0.01495	0	0.00634	0	-0.03687	0
CTF4	YPR135W	0.04375	1e-05	-0.0181	0	0.06717	4e-05
CTF8	YHR191C	0.05255	1e-05	0.00233	0	-0.05752	5e-05
CTH1	YDR151C	-0.00105	4e-05	-0.10913	2e-05	0.12173	1e-05
CTI6	YPL181W	-0.00473	0.00012	-0.24363	0	-0.31491	0.00037
CTK1	YKL139W	0.21793	0.00037	0.09429	0.0001	-0.12155	1e-05
CTK3	YML112W	-0.10487	1e-05	-0.07037	1e-05	0.03146	1e-05
CTL1	YMR180C	0.1054	1e-05	0.1052	0	-0.01649	0
CTM1	YHR109W	-0.05878	1e-05	-0.0762	0	-0.0162	4e-05
CTP1	YBR291C	0.03119	0	0.01419	1e-05	-0.00729	1e-05
CTS1	YLR286C	-0.03343	0	-0.0031	2e-05	-0.07568	1e-05
CTS2	YDR371W	0.10563	7e-05	-0.0201	1e-05	-0.04331	0
CTT1	YGR088W	0.00358	2e-05	-0.0267	1e-05	0.05468	0
CUE1	YMR264W	-0.04122	0	-0.01449	8e-05	-0.01016	2e-05
CUE2	YKL090W	-0.04213	1e-05	0.00279	0	0.09077	0
CUE3	YGL110C	0.10964	1e-05	0.2018	0	0.11185	0
CUE4	YML101C	-0.04145	1e-05	-0.01168	3e-05	-0.00865	1e-05
CUE5	YOR042W	0.08191	0.00014	0.16505	4e-05	0.01631	3e-05
CUL3	YGR003W	0.05259	0	0.07443	5e-05	0.02205	1e-05
CUP2	YGL166W	-0.01698	1e-05	-0.01389	0.00018	0.05602	1e-05
CUP9	YPL177C	0.22764	1e-05	0.04477	0	0.01736	0
CUR1	YPR158W	0.02742	3e-05	0.09987	7e-05	-0.02376	3e-05
CUS2	YNL286W	-0.00353	0	-0.03735	1e-05	-0.0085	1e-05
CWC15	YDR163W	-0.06689	3e-05	-0.18363	4e-05	-0.23277	0
CWC21	YDR482C	-0.02631	2e-05	0.01829	1e-05	-0.19842	2e-05
CWC27	YPL064C	0.05763	1e-05	0.03797	0	-0.00705	7e-05
CWH41	YGL027C	-0.17678	0	-0.15309	0	-0.19148	1e-05
CWH43	YCR017C	-0.11084	1e-05	-0.10605	1e-05	-0.1815	1e-05
CWP1	YKL096W	-0.0746	2e-05	-0.0059	3e-05	-0.06409	1e-05
CWP2	YKL096W-A	-0.08563	0	-0.05522	0	0.1045	1e-05
CYB2	YML054C	0.20108	0	0.14594	0	0.20309	0
CYB5	YNL111C	0.03116	1e-05	0.18489	2e-05	0.15582	5e-05
CYC1	YJR048W	-0.0175	3e-05	-0.14649	2e-05	0.06066	1e-05
CYC2	YOR037W	0.03771	2e-05	0.01173	0	-0.11764	5e-05
CYC7	YEL039C	0.01785	0	0.03655	1e-05	-0.06013	0
CYK3	YDL117W	0.01433	0.00025	0.01214	0.00011	0.06747	4e-05
CYM1	YDR430C	-0.04895	0	0.06674	0	0.00898	0
CYT1	YOR065W	-0.02185	0	-0.08944	0	-0.33922	6e-05
CYT2	YKL087C	0.20485	0	0.10575	2e-05	0.02909	3e-05
DAK1	YML070W	0.05157	1e-05	0.09903	0	0.06433	0
DAK2	YFL053W	-0.04585	1e-05	0.19749	1e-05	-0.08159	4e-05
DAL1	YIR027C	0.03383	0	0.08199	1e-05	-0.13967	6e-05
DAL2	YIR029W	-0.27534	1e-05	-0.02236	7e-05	-0.30409	2e-05
DAL3	YIR032C	0.08218	1e-05	0.07233	3e-05	0.09405	0
DAL4	YIR028W	0.08727	4e-05	-0.01964	1e-05	-0.01733	1e-05
DAL5	YJR152W	-0.05756	7e-05	-0.04275	5e-05	-0.25334	0.0001
DAL7	YIR031C	0.04479	1e-05	-0.15689	2e-05	-0.05487	0
DAL80	YKR034W	-0.01316	0	-0.02694	1e-05	0.04544	1e-05
DAL81	YIR023W	0.005	0	0.02336	5e-05	0.14169	3e-05
DAL82	YNL314W	0.15094	0	0.07569	0	0.05921	0
DAN1	YJR150C	0.01719	1e-05	-0.01085	2e-05	0.00693	0
DAP1	YPL170W	0.01069	1e-05	-0.2482	1e-05	-0.30844	9e-05
DAP2	YHR028C	-0.00198	1e-05	-0.03064	0	-0.07546	1e-05
DAS1	YJL149W	0.21299	8e-05	0.10534	0	0.23507	1e-05
DAS2	YDR020C	0.07571	6e-05	0.03283	6e-05	-0.0071	2e-05
DAT1	YML113W	0.05206	0	0.0387	0	0.05716	2e-05
DBF2	YGR092W	-0.49425	0.00019	-0.65693	0.00382	-0.41261	0.00061
DBF20	YPR111W	0.01122	1e-05	-0.00342	0	0.03551	3e-05
DBP1	YPL119C	0.00349	3e-05	0.03449	2e-05	0.02283	2e-05
DBP3	YGL078C	-0.05599	0	0.14157	1e-05	-0.01815	2e-05
DBP7	YKR024C	0.06052	0	0.04575	2e-05	-0.15556	4e-05
DBR1	YKL149C	-0.14678	0	-0.33962	2e-05	-0.15365	4e-05
DCC1	YCL016C	0.17105	4e-05	0.12295	2e-05	0.01779	0
DCG1	YIR030C	-0.28615	1e-05	-0.4792	1e-05	-0.85664	7e-05
DCI1	YOR180C	-0.04385	1e-05	0.0152	0	-0.04166	2e-05
DCN1	YLR128W	0.09618	1e-05	0.08886	6e-05	0.0125	4e-05
DCR2	YLR361C	-0.06962	1e-05	0.07871	0	0.04914	0
DCS2	YOR173W	0.03229	0.00018	-0.00519	0.00031	0.00208	4e-05
DCV1	YFR012W	0.01654	2e-05	0.05193	0	0.08426	3e-05
DCW1	YKL046C	-0.097	0.00053	-0.09958	4e-05	-0.26501	0.00017
DDC1	YPL194W	0.01236	2e-05	0.00092	1e-05	-0.01177	2e-05
DDI1	YER143W	-0.21564	0.00048	0.01103	1e-05	-0.39857	2e-05
DDI3	YNL335W	0.15229	3e-05	0.0289	3e-05	0.01624	1e-05
DDP1	YOR163W	0.01261	0	-0.03088	0	0.00911	1e-05
DDR48	YMR173W	-0.02174	3e-05	-0.00859	1e-05	0.02777	0
DEP1	YAL013W	-0.00988	9e-05	0.07405	0.00035	-0.21659	0.00011
DER1	YBR201W	0.03967	0.00013	-0.08064	0	0.06645	0.00012
DET1	YDR051C	0.17854	2e-05	0.12857	0	0.1123	0
DFG5	YMR238W	-0.13732	3e-05	-0.10181	0	-0.08037	1e-05
DFM1	YDR411C	0.047	1e-05	0.08959	0	0.06874	0
DGA1	YOR245C	-0.17351	1e-05	0.07374	1e-05	0.10405	1e-05
DGK1	YOR311C	0.06352	2e-05	0.08289	0.00025	0.02636	3e-05
DGR2	YKL121W	0.14418	4e-05	0.14263	4e-05	0.10067	3e-05
DIA1	YMR316W	-0.09067	1e-05	-0.06928	0	-0.13354	2e-05
DIA2	YOR080W	-0.12898	5e-05	-0.07807	6e-05	-0.18737	0.00012
DIA3	YDL024C	-0.01294	0	0.0125	4e-05	-0.12972	2e-05
DIC1	YLR348C	0.08465	2e-05	0.06055	2e-05	0.06481	9e-05
DID2	YKR035W-A	-0.49202	0.00043	-0.44735	0.00154	-0.7118	0.00072
DIE2	YGR227W	-0.00968	2e-05	-0.00505	0	-0.00096	3e-05
DIF1	YLR437C	-0.01892	1e-05	-0.1091	2e-05	-0.01866	3e-05
DIG2	YDR480W	0.02298	7e-05	-0.01648	4e-05	0.03214	3e-05
DIN7	YDR263C	-0.00291	2e-05	0.05346	3e-05	-0.02101	2e-05
DIP5	YPL265W	0.02037	1e-05	0.12229	2e-05	0.01271	3e-05
DIT1	YDR403W	0.06505	1e-05	-0.04728	3e-05	-0.02792	1e-05
DIT2	YDR402C	0.07662	0	0.01672	0	0.00593	0
DLD1	YDL174C	-0.12815	2e-05	-0.09341	0.00012	-0.05466	0.00091
DLD2	YDL178W	-0.05684	0	0.10339	0	0.01867	1e-05
DLD3	YEL071W	0.04746	1e-05	0.08229	0	-0.00975	7e-05
DLS1	YJL065C	0.07544	0.00013	0.27658	3e-05	-0.09149	9e-05
DLT1	YMR126C	-0.11431	1e-05	-0.09353	1e-05	-0.06798	5e-05
DMA2	YNL116W	-0.19504	7e-05	-0.09693	3e-05	-0.14449	0.00064
DMC1	YER179W	0.03992	0	0.07258	0	0.14172	5e-05
DNF1	YER166W	-0.05591	0	-0.0828	0	-0.03001	0
DNF2	YDR093W	0.05787	3e-05	0.06361	0	-0.015	8e-05
DNF3	YMR162C	0.04831	1e-05	-0.02503	5e-05	-0.04686	3e-05
DNL4	YOR005C	-0.02979	0	0.00662	7e-05	0.15041	5e-05
DNM1	YLL001W	0.03163	3e-05	0.08335	1e-05	-0.09158	0.00013
DOA1	YKL213C	0.10072	3e-05	0.02665	0.00011	0.12406	2e-05
DOG1	YHR044C	0.02208	6e-05	-0.1924	5e-05	-0.02967	1e-05
DOG2	YHR043C	0.08104	2e-05	0.07985	2e-05	0.08623	4e-05
DOM34	YNL001W	-0.08393	0	-0.29785	5e-05	-0.28922	2e-05
DON1	YDR273W	-0.06383	2e-05	0.03331	1e-05	0.06399	0
DOS2	YDR068W	-0.12534	0	-0.14573	3e-05	0.0433	9e-05
DOT1	YDR440W	0.27778	0	0.44615	2e-05	0.09479	2e-05
DOT5	YIL010W	-0.03875	0	-0.0251	2e-05	0.00038	3e-05
DOT6	YER088C	0.10374	0	0.07722	0	0.06092	0
DPB3	YBR278W	-0.06124	0	-0.02607	0	0.07807	0
DPB4	YDR121W	-0.14688	1e-05	-0.26108	0.00012	-0.08907	2e-05
DPH1	YIL103W	-0.05793	1e-05	-0.01336	2e-05	-0.1732	0
DPH2	YKL191W	-0.01888	1e-05	-0.00356	0	-0.05688	0
DPH5	YLR172C	-0.0208	0.00101	-0.32306	0.00045	-0.31967	0.00225
DPH6	YLR143W	-0.03281	5e-05	0.00303	4e-05	0.00646	2e-05
DPL1	YDR294C	-0.40126	1e-05	-0.4177	3e-05	-0.23496	3e-05
DPP1	YDR284C	0.05218	0.00022	0.00701	7e-05	-0.02611	0.00012
DRS2	YAL026C	-0.52512	0.00015	-0.59132	5e-05	-0.60141	1e-05
DSD1	YGL196W	0.18156	0	0.16627	1e-05	0.21365	6e-05
DSE1	YER124C	-0.0096	0.00011	-0.00536	0.00016	0.11038	3e-05
DSE2	YHR143W	0.12546	1e-05	0.08947	0	0.16364	2e-05
DSE3	YOR264W	0.04877	0	-0.08851	1e-05	-0.10681	5e-05
DSE4	YNR067C	0.0885	5e-05	0.12557	0	-0.00711	1e-05
DSF2	YBR007C	0.00943	1e-05	-0.07725	2e-05	0.00483	2e-05
DSK2	YMR276W	0.06916	4e-05	0.06393	0	0.0909	2e-05
DSS4	YPR017C	-0.07304	0	-0.05344	0	-0.05814	2e-05
DST1	YGL043W	-0.6467	0.0011	-0.90592	0.00116	-0.87742	0.00038
DTD1	YDL219W	0.00598	1e-05	-0.01866	0.00011	0.03535	1e-05
DTR1	YBR180W	0.02622	2e-05	-0.00463	0.0001	0.10454	2e-05
DUF1	YOL087C	-0.27433	1e-05	-0.20144	2e-05	-0.32966	1e-05
DUG1	YFR044C	-0.00277	2e-05	-0.07265	1e-05	-0.02539	1e-05
DUG2	YBR281C	-0.15456	1e-05	-0.11761	5e-05	0.13797	0.00018
DUG3	YNL191W	-0.11606	0	-0.10481	2e-05	-0.25313	7e-05
DUR1	YBR208C	0.01245	1e-05	-0.02935	1e-05	-0.06615	1e-05
DUR3	YHL016C	0.06649	1e-05	0.01743	0	0.02623	1e-05
DUS3	YLR401C	-0.19825	1e-05	-0.206	3e-05	0.0038	3e-05
DUS4	YLR405W	0.01625	2e-05	0.04771	0	0.02158	1e-05
DYN1	YKR054C	0.07055	0	0.11517	0	0.02342	0
DYN2	YDR424C	0.04948	2e-05	0.10564	0	-0.01062	2e-05
DYN3	YMR299C	-0.01333	1e-05	0.09341	1e-05	0.06161	8e-05
EAF1	YDR359C	-0.40934	0.00432	-0.27265	2e-05	-0.3474	6e-05
EAF3	YPR023C	-0.03021	1e-05	-0.1024	0	0.05611	1e-05
EAF6	YJR082C	-0.01601	1e-05	-0.21559	3e-05	0.06654	4e-05
EAF7	YNL136W	0.10139	0	0.05625	1e-05	-0.18295	2e-05
EAR1	YMR171C	-0.04969	9e-05	-0.0442	3e-05	-0.18377	1e-05
EBS1	YDR206W	0.02667	1e-05	0.03924	1e-05	-0.02141	3e-05
ECI1	YLR284C	0.02595	2e-05	-0.00807	1e-05	0.03279	8e-05
ECL1	YGR146C	0.00757	0	0.05206	0	-0.02943	1e-05
ECM1	YAL059W	0.05011	0	-0.13081	4e-05	0.03565	1e-05
ECM10	YEL030W	0.0883	2e-05	0.10835	4e-05	0.08026	1e-05
ECM11	YDR446W	0.08481	1e-05	0.1044	1e-05	-0.00767	0
ECM12	YHR021W-A	0.03979	0	-0.0314	0	0.02819	0
ECM13	YBL043W	-0.03104	0	0.04488	1e-05	-0.05685	4e-05
ECM14	YHR132C	-0.03642	0	-0.02104	0	0.02668	0
ECM15	YBL001C	0.02536	8e-05	0.14326	2e-05	-0.07302	0.00063
ECM18	YDR125C	0.0119	1e-05	-0.05909	0	-0.09828	0
ECM19	YLR390W	-0.02592	2e-05	0.00887	5e-05	0.04797	0
ECM2	YBR065C	-0.00618	0	0.05239	0	-0.07126	2e-05
ECM21	YBL101C	0.02713	1e-05	0.076	2e-05	-0.01613	0
ECM22	YLR228C	0.00286	0	0.03879	2e-05	-0.05298	0
ECM23	YPL021W	0.09012	6e-05	0.06774	2e-05	0.19168	1e-05
ECM25	YJL201W	0.02425	9e-05	0.19007	0.00011	-0.02135	9e-05
ECM27	YJR106W	0.15756	2e-05	0.06103	2e-05	0.05536	0
ECM3	YOR092W	0.01569	2e-05	0.01383	9e-05	-0.02192	3e-05
ECM30	YLR436C	0.07347	0	0.11099	0	0.10946	2e-05
ECM31	YBR176W	-0.07346	1e-05	0.04991	3e-05	-0.05164	0
ECM32	YER176W	-0.04354	1e-05	-0.13296	1e-05	-0.01822	1e-05
ECM33	YBR078W	-0.21866	9e-05	-0.27502	0.00017	-0.05118	0.00028
ECM34	YHL043W	0.05774	0	0.0746	1e-05	0.08922	0
ECM38	YLR299W	-0.05176	2e-05	-0.00519	2e-05	-0.01491	1e-05
ECM4	YKR076W	-0.03552	2e-05	-0.07402	0	0.02582	5e-05
ECM5	YMR176W	-0.03422	0	-0.06521	1e-05	-0.0686	1e-05
ECM7	YLR443W	0.01977	0	0.06055	0	0.05366	4e-05
ECM8	YBR076W	-0.10558	0	0.10935	1e-05	-0.06572	0
ECT1	YGR007W	-0.05369	1e-05	-0.06693	2e-05	0.00998	1e-05
EDC1	YGL222C	-0.02014	0	-0.00299	0	0.01593	0
EDC2	YER035W	-0.02201	1e-05	-0.13342	0	0.07776	2e-05
EDC3	YEL015W	-0.00075	0	0.02355	0	-0.04702	1e-05
EDE1	YBL047C	0.05358	0.0001	-0.27338	2e-05	-0.05481	2e-05
EDS1	YBR033W	-0.00277	1e-05	-0.04636	1e-05	0.0348	0.00013
EEB1	YPL095C	0.03766	4e-05	-0.04465	1e-05	0.0812	2e-05
EFM1	YHL039W	0.06122	0	0.07765	0	0.028	1e-05
EFM2	YBR271W	-0.03054	0	0.01481	0	-0.02153	1e-05
EFT1	YOR133W	-0.00073	3e-05	-0.05858	3e-05	0.06628	3e-05
EFT2	YDR385W	-0.01844	2e-05	-0.26153	8e-05	-0.25305	2e-05
EGD1	YPL037C	-0.07281	2e-05	0.01612	0	-0.19713	6e-05
EGD2	YHR193C	0.03754	0	0.18324	0	0.04991	0
EGT2	YNL327W	-0.13383	3e-05	-0.08137	1e-05	-0.04329	4e-05
EHD3	YDR036C	-0.06602	5e-05	-0.12769	8e-05	-0.13439	7e-05
EHT1	YBR177C	-0.02504	0	0.05124	1e-05	-0.11362	9e-05
EIS1	YMR031C	-0.18132	4e-05	-0.51942	2e-05	-0.0478	4e-05
EKI1	YDR147W	-0.16711	6e-05	-0.28224	0.00019	-0.14162	1e-05
ELA1	YNL230C	0.16594	2e-05	0.02219	0	0.09117	2e-05
ELC1	YPL046C	-0.16837	2e-05	0.02095	1e-05	0.07858	5e-05
ELF1	YKL160W	0.1334	1e-05	0.10099	1e-05	0.1138	0
ELG1	YOR144C	0.10586	8e-05	0.06185	0.00011	0.2133	0.0003
ELM1	YKL048C	0.02766	1e-05	0.04535	1e-05	-0.1718	0
ELO1	YJL196C	0.03854	0	-0.11964	1e-05	0.08513	6e-05
ELP2	YGR200C	0.17397	3e-05	0.22777	4e-05	0.05286	0.00012
ELP3	YPL086C	0.24735	0	0.21358	1e-05	0.15671	0
ELP4	YPL101W	-0.08762	1e-05	0.01377	1e-05	0.10109	2e-05
ELP6	YMR312W	0.13518	0	0.14039	1e-05	0.10352	0.0001
EMC1	YCL045C	-0.00342	0	-0.02432	0	0.01902	0
EMC2	YJR088C	0.09776	0.18193	0.02817	0.18175	-0.04082	0.18185
EMC3	YKL207W	-0.08783	0	-0.02671	2e-05	-0.16933	2e-05
EMC4	YGL231C	-0.07628	1e-05	-0.04053	2e-05	-0.07536	0.0001
EMC5	YIL027C	0.06281	0	0.03935	0	0.03484	1e-05
EMC6	YLL014W	-0.13809	5e-05	-0.12285	9e-05	-0.20021	0.00017
EMI2	YDR516C	0.07271	1e-05	0.22145	0	0.07426	1e-05
EMI5	YOL071W	0.08933	7e-05	0.10138	3e-05	0.00108	0.00017
EMP46	YLR080W	-0.08219	0	-0.05019	0	0.08007	1e-05
EMP47	YFL048C	-0.02456	4e-05	-0.10596	0.00036	-0.12283	0.00017
EMP70	YLR083C	0.03209	1e-05	0.08385	1e-05	0.04228	1e-05
ENB1	YOL158C	-0.02088	2e-05	-0.1367	0	0.14436	4e-05
ENO1	YGR254W	0.01695	0	-0.10121	1e-05	-0.0764	0
ENT1	YDL161W	-0.59036	3e-05	-0.76398	0.00012	-0.64475	1e-05
ENT2	YLR206W	-0.02187	0	0.03569	0	0.13417	3e-05
ENT3	YJR125C	-0.09102	0	-0.09329	0	-0.05982	4e-05
ENT4	YLL038C	-0.02776	1e-05	0.02719	7e-05	-0.0162	1e-05
ENT5	YDR153C	0.02662	2e-05	0.0306	1e-05	0.16185	3e-05
ENV10	YLR065C	-0.11156	2e-05	-0.05686	2e-05	0.04611	3e-05
ENV11	YGR071C	0.1381	1e-05	0.09794	1e-05	-0.00768	0
ENV7	YPL236C	-0.03449	1e-05	-0.01548	0	0.101	1e-05
ENV9	YOR246C	-0.05005	0	0.0153	0	-0.00183	1e-05
EOS1	YNL080C	-0.4905	4e-05	-0.49137	0.00026	-0.5426	0.00075
EPS1	YIL005W	-0.04042	0	-0.0592	0	-0.00338	0
EPT1	YHR123W	-0.01432	1e-05	-0.03422	1e-05	0.07886	1e-05
ERC1	YHR032W	-0.03043	4e-05	-0.0953	5e-05	-0.08487	2e-05
ERD1	YDR414C	-0.03529	1e-05	-0.04271	2e-05	-0.03709	0
ERF2	YLR246W	-0.03572	0	0.07627	1e-05	0.15057	1e-05
ERG2	YMR202W	-0.47992	0	-0.48513	0.00012	-0.42874	0
ERG24	YNL280C	-0.04468	0	-0.00763	3e-05	0.08346	0
ERG3	YLR056W	0	#NUM!	0	#NUM!	0	#NUM!
ERG5	YMR015C	-0.10676	4e-05	-0.02963	3e-05	0.01452	2e-05
ERG6	YML008C	-0.72043	0.00187	-0.7212	0.0011	-0.60234	5e-05
ERJ5	YFR041C	-0.07828	1e-05	-0.01906	1e-05	-0.09651	0
ERP1	YAR002C-A	0.02729	1e-05	0.05509	0	-0.01417	0.00017
ERP2	YAL007C	-0.03699	1e-05	0.04134	1e-05	-0.06438	0
ERP3	YDL018C	-0.0983	0	-0.04759	0	-0.15174	2e-05
ERP4	YOR016C	-0.0523	2e-05	-0.0894	0	-0.07568	6e-05
ERP5	YHR110W	-0.03914	4e-05	-0.05756	0	0.01421	2e-05
ERP6	YGL002W	-0.00231	0	-0.01054	1e-05	0.06098	1e-05
ERS1	YCR075C	0.00458	1e-05	0.04817	1e-05	-0.23157	1e-05
ERT1	YBR239C	0.05072	1e-05	0.10822	0	0.02929	6e-05
ERV14	YGL054C	-0.18456	0	-0.28047	2e-05	-0.30582	7e-05
ERV15	YBR210W	-0.01024	0	0.23559	1e-05	-0.09417	7e-05
ERV2	YPR037C	0.04126	2e-05	-0.01537	0.0001	-0.09158	0.00018
ERV25	YML012W	0.00082	1e-05	-0.02216	2e-05	-0.05579	0
ERV29	YGR284C	0.02197	1e-05	0.10681	2e-05	0.10678	3e-05
ERV41	YML067C	-0.04437	0	0.05712	6e-05	0.00336	3e-05
ERV46	YAL042W	-0.06606	2e-05	-0.10069	3e-05	-0.07734	0
ESBP6	YNL125C	-0.23634	1e-05	-0.25695	0.00012	-0.36427	8e-05
ESC1	YMR219W	0.0385	0	0.10083	1e-05	0.01953	0
ESC2	YDR363W	0.00531	3e-05	-0.08114	2e-05	-0.0714	3e-05
ESC8	YOL017W	0.09442	0	0.08749	2e-05	-0.01659	0
ESL2	YKR096W	-0.06203	5e-05	0.01143	7e-05	0.02354	9e-05
EST1	YLR233C	-0.13019	0.15047	-0.18698	#NUM!	-0.15193	0.08407
EST2	YLR318W	0.00042	3e-05	-0.01274	1e-05	0.01525	0
EST3	YIL009C-A	0.05445	3e-05	-0.0145	3e-05	-0.05806	0.00049
ETP1	YHL010C	-0.02688	0	-0.05376	1e-05	0.03387	0
ETR1	YBR026C	0.14094	1e-05	0.34815	2e-05	0.11864	9e-05
ETT1	YOR051C	-0.01313	3e-05	-0.0108	0	-0.03178	3e-05
EXG1	YLR300W	0.05168	0	0.05916	0	-0.02612	0
EXG2	YDR261C	0.01086	0	0.05808	0.00016	-0.0782	2e-05
EXO1	YOR033C	-0.11631	1e-05	-0.07688	0.00011	-0.27941	1e-05
FAA1	YOR317W	-0.24805	2e-05	0.00134	2e-05	0.01422	3e-05
FAA4	YMR246W	0.10833	3e-05	0.17957	1e-05	0.00753	1e-05
FAB1	YFR019W	-0.13142	0	-0.05472	2e-05	-0.23745	0
FAP1	YNL023C	-0.02522	2e-05	0.11172	0.00027	0.14727	1e-05
FAR10	YLR238W	0.07124	0	0.05533	1e-05	-0.07805	2e-05
FAR11	YNL127W	0.0494	0.00023	0.23793	1e-05	0.22953	1e-05
FAR3	YMR052W	0.09513	0	0.07463	2e-05	0.0462	1e-05
FAR7	YFR008W	0.11034	2e-05	0.01858	1e-05	0.13768	0
FAR8	YMR029C	0.14734	0	0.20513	3e-05	0.12615	1e-05
FAT1	YBR041W	0.01169	0	0.12515	1e-05	0.04578	0
FAU1	YER183C	0.00893	0	-0.0134	1e-05	0.03	3e-05
FBP1	YLR377C	0.00879	0	-0.0049	3e-05	-0.01606	0
FBP26	YJL155C	0.13297	1e-05	0.13157	4e-05	-0.08458	3e-05
FCJ1	YKR016W	0.04888	1e-05	0.10598	0	0.12514	4e-05
FCY1	YPR062W	0.02478	0.00025	0.04452	1e-05	-0.00075	0.00065
FCY2	YER056C	0.29859	0.00013	0.20607	1e-05	0.13953	1e-05
FCY21	YER060W	-0.06384	4e-05	-0.04641	5e-05	0.00766	3e-05
FDC1	YDR539W	-0.01198	1e-05	0.01855	5e-05	-0.00794	4e-05
FEN1	YCR034W	0.12043	7e-05	0.1849	8e-05	0.29661	9e-05
FET3	YMR058W	0.07516	0	0.08646	1e-05	0.09765	0
FET4	YMR319C	0.03304	0	0.00664	0	-0.10257	1e-05
FET5	YFL041W	0.04297	1e-05	0.08586	3e-05	-0.02453	1e-05
FHN1	YGR131W	0.10068	1e-05	0.01014	9e-05	0.04178	6e-05
FIG1	YBR040W	0.14774	0	0.22972	0.00011	0.06499	3e-05
FIG2	YCR089W	-0.12498	0	0.06501	5e-05	0.05674	2e-05
FIG4	YNL325C	-0.15111	0.0001	-0.07427	2e-05	-0.00035	0.00022
FIN1	YDR130C	-0.01102	0	-0.06874	0	-0.06758	2e-05
FIR1	YER032W	0.09666	0	0.22196	0.00022	0.03233	0
FIS1	YIL065C	0.02198	0	-0.07611	3e-05	-0.11446	1e-05
FIT1	YDR534C	-0.01491	3e-05	-0.03306	0	-0.04546	0
FIT2	YOR382W	0.02284	1e-05	0.22017	1e-05	0.10393	0.00012
FIT3	YOR383C	0.03476	0	0.00656	0	-0.02372	2e-05
FKH1	YIL131C	0.07249	1e-05	0.08855	1e-05	0.0256	2e-05
FKH2	YNL068C	-0.06143	1e-05	0.01064	3e-05	-0.02311	4e-05
FKS1	YLR342W	-0.25086	2e-05	-0.31513	9e-05	-0.25173	0
FKS3	YMR306W	-0.464	6e-05	-0.53406	0.00045	-0.6055	0.00144
FLC1	YPL221W	0.00067	0	-0.06771	0	-0.06496	0
FLC2	YAL053W	-0.066	1e-05	-0.18579	0	0.16382	1e-05
FLC3	YGL139W	0.01004	0	0.06868	0	-0.08238	1e-05
FLD1	YLR404W	0.01869	1e-05	0.05506	2e-05	0.13835	0
FLO1	YAR050W	-0.04502	0	-0.05562	4e-05	-0.18776	7e-05
FLO10	YKR102W	0.03605	0	-0.01065	1e-05	0.05871	0
FLO11	YIR019C	0.21199	6e-05	0.22818	3e-05	0.36131	5e-05
FLO8	YER109C	0.00838	1e-05	-0.11295	3e-05	-0.00171	0
FLR1	YBR008C	0.01811	1e-05	0.05701	1e-05	0.12263	5e-05
FLX1	YIL134W	0.10425	0	0.16818	5e-05	-0.07801	0.00023
FMC1	YIL098C	-0.08351	0	0.01862	0	-0.0162	1e-05
FMO1	YHR176W	-0.04195	2e-05	-0.01062	1e-05	-0.09821	5e-05
FMP10	YER182W	0.02656	0	0.03252	0	-0.00863	0
FMP16	YDR070C	0.23958	2e-05	0.11172	1e-05	0.03925	6e-05
FMP21	YBR269C	0.01585	0	0.02136	1e-05	-0.06319	3e-05
FMP23	YBR047W	-0.01187	1e-05	-0.13493	1e-05	0.14872	6e-05
FMP25	YLR077W	0.06738	2e-05	0.03137	1e-05	0.03711	1e-05
FMP27	YLR454W	-0.07574	0	-0.0667	2e-05	0.01241	2e-05
FMP30	YPL103C	0.07977	1e-05	0.04647	1e-05	0.02451	4e-05
FMP32	YFL046W	-0.05286	8e-05	-0.03406	0.00016	-0.04864	0
FMP33	YJL161W	-0.15855	3e-05	-0.04247	5e-05	-0.1276	1e-05
FMP37	YGL080W	0.06494	1e-05	0.07516	1e-05	0.10065	2e-05
FMP40	YPL222W	0.05397	0.0001	0.01992	4e-05	-0.05821	6e-05
FMP41	YNL168C	0.03469	2e-05	-0.00689	8e-05	0.04657	4e-05
FMP43	YGR243W	-0.04131	2e-05	-0.04483	0	-0.13884	0
FMP45	YDL222C	-0.01096	0.00011	0.11115	4e-05	0.13976	0.0001
FMP46	YKR049C	-0.00113	0.0001	0.01094	0	-0.38876	1e-05
FMP48	YGR052W	-0.00211	1e-05	0.02782	3e-05	0.07576	0
FMP52	YER004W	0.0305	1e-05	0.10426	1e-05	-0.03457	2e-05
FMS1	YMR020W	0.11257	1e-05	0.23007	3e-05	0.07956	1e-05
FMT1	YBL013W	0.10259	7e-05	0.23064	1e-05	0.01431	4e-05
FOB1	YDR110W	0.03565	0	-0.00526	0	-0.05103	1e-05
FOX2	YKR009C	-0.08643	0	-0.00487	1e-05	-0.02984	0
FPK1	YNR047W	-0.36188	3e-05	-0.2561	0	-0.43102	2e-05
FPR1	YNL135C	-0.45397	2e-05	-0.29202	1e-05	-0.37156	8e-05
FPR2	YDR519W	0.01241	1e-05	0.03625	1e-05	-0.0727	0
FPR3	YML074C	0.03299	0	-0.00709	7e-05	-0.04507	5e-05
FPR4	YLR449W	-0.04509	0	0.06931	1e-05	0.01031	0
FPS1	YLL043W	0	#NUM!	0	#NUM!	0	#NUM!
FRA1	YLL029W	-0.11002	0	-0.03712	2e-05	-0.35936	0.00013
FRD1	YEL047C	-0.06574	0	-0.03933	1e-05	-0.02955	1e-05
FRE1	YLR214W	0.00106	1e-05	-0.03452	0	0.07645	1e-05
FRE2	YKL220C	-0.11586	0	-0.05709	7e-05	0.04595	2e-05
FRE3	YOR381W	0.00263	0	-0.03285	0	-0.06484	0.00016
FRE4	YNR060W	0.03394	0	0.08883	2e-05	0.15048	0
FRE5	YOR384W	0.03804	0	-0.02858	1e-05	-0.01579	0
FRE6	YLL051C	0.0295	0	0.04097	0	0.05958	1e-05
FRE7	YOL152W	-0.29918	4e-05	-0.28586	4e-05	-0.11357	8e-05
FRE8	YLR047C	-0.0448	0	0.03617	0	0.05017	2e-05
FRK1	YPL141C	0.05893	8e-05	-0.07452	0	-0.03172	0
FRM2	YCL026C-A	-0.11401	1e-05	-0.27085	3e-05	-0.06382	1e-05
FRT1	YOR324C	0.0826	5e-05	-0.00244	2e-05	0.0248	0
FRT2	YAL028W	-0.02393	1e-05	-0.06788	1e-05	0.08886	0.00013
FSF1	YOR271C	0.03053	6e-05	-0.01312	6e-05	0.08586	1e-05
FSH1	YHR049W	0.02011	0	0.07563	0	-0.04534	0
FSH2	YMR222C	0.04262	1e-05	0.0171	0	-0.01622	0
FSH3	YOR280C	0.01573	0	-0.06892	4e-05	-0.03932	2e-05
FTH1	YBR207W	-0.06987	0	0.16737	2e-05	-0.09744	3e-05
FTR1	YER145C	-0.00593	7e-05	-0.07616	0	-0.06577	1e-05
FUB1	YCR076C	-0.25994	0	-0.01817	1e-05	-0.31077	3e-05
FUI1	YBL042C	-0.06507	0	0.03665	0	0.02756	0
FUM1	YPL262W	0.37151	0	0.38594	0	0.49737	1e-05
FUN14	YAL008W	0.03657	1e-05	0.04845	2e-05	0.12035	1e-05
FUN19	YAL034C	0.16227	0	0.30666	5e-05	0.16267	1e-05
FUN26	YAL022C	-0.00611	1e-05	0.07429	1e-05	-0.07688	0
FUN30	YAL019W	-0.02208	2e-05	-0.01423	4e-05	0.11078	0.0001
FUS1	YCL027W	0.11109	1e-05	0.05598	3e-05	0.04365	0
FUS2	YMR232W	-0.01643	0	0.0002	1e-05	0.05003	1e-05
FYV10	YIL097W	0.06297	0	0.07328	3e-05	0.16618	0
FYV12	YOR183W	0.05533	0.00026	0.07935	0.00038	-0.04237	0.00082
FYV4	YHR059W	-0.40063	9e-05	-0.29771	1e-05	-0.47814	5e-05
FYV8	YGR196C	0.03374	1e-05	0.10051	3e-05	-0.00562	2e-05
FZF1	YGL254W	-0.28545	3e-05	-0.21331	1e-05	-0.34556	1e-05
GAC1	YOR178C	-0.00828	3e-05	0.00091	4e-05	0.09261	2e-05
GAD1	YMR250W	0.11652	0	0.06525	0	-0.00868	0
GAL1	YBR020W	0.01002	2e-05	-0.14094	0	-0.09697	1e-05
GAL1	YBR020W	0.0506	1e-05	-0.03354	2e-05	0.04666	0
GAL10	YBR019C	0.06954	0.00015	0.02781	0.00035	-0.05553	7e-05
GAL2	YLR081W	-0.0237	1e-05	0.06959	5e-05	0.16981	4e-05
GAL3	YDR009W	0.04757	0	0.04425	2e-05	0.04621	1e-05
GAL4	YPL248C	-0.06908	0	0.04068	0	0.16028	1e-05
GAL7	YBR018C	0.06624	0.00011	0.01932	1e-05	-0.25718	4e-05
GAL80	YML051W	0	#NUM!	0	#NUM!	0	#NUM!
GAL83	YER027C	0.08182	1e-05	0.06297	0.00016	0.20093	0
GAP1	YKR039W	-0.0279	1e-05	-0.08149	0	0.09243	0
GAS1	YMR307W	-0.23959	0	-0.44151	4e-05	-0.49668	7e-05
GAS2	YLR343W	-0.08553	2e-05	-0.04825	0	0.00444	0
GAS3	YMR215W	0.04648	0	0.10553	1e-05	0.09526	0
GAS4	YOL132W	0.01932	3e-05	-0.11299	1e-05	0.01655	7e-05
GAS5	YOL030W	0.04093	3e-05	-0.15947	2e-05	0.04435	2e-05
GAT1	YFL021W	-0.0284	3e-05	0.03061	9e-05	0.02124	4e-05
GAT2	YMR136W	0.0626	5e-05	-0.00576	1e-05	0.00746	0
GAT3	YLR013W	-0.02952	0	0.03975	0	-0.04684	1e-05
GAT4	YIR013C	-0.08063	0	-0.07847	7e-05	0.11274	0
GBP2	YCL011C	0.03743	2e-05	-0.04584	1e-05	0.12857	2e-05
GCG1	YER163C	0.03626	0	0.11113	1e-05	-0.02688	4e-05
GCN1	YGL195W	-0.15428	2e-05	-0.31257	8e-05	-0.23051	1e-05
GCN20	YFR009W	-0.28614	0	-0.36199	2e-05	-0.16207	1e-05
GCN3	YKR026C	-0.5609	0.00014	-0.61098	0.00033	-0.50889	0.00026
GCR2	YNL199C	-0.02904	2e-05	-0.32132	0.00039	-0.33112	0.00023
GCS1	YDL226C	-0.05408	0	-0.06619	1e-05	0.04081	6e-05
GCV1	YDR019C	0.17713	8e-05	0.14733	1e-05	0.02692	5e-05
GCV2	YMR189W	0.08481	0	0.08659	0	0.11	0
GCY1	YOR120W	-0.23099	0	-0.30105	1e-05	-0.32566	1e-05
GDA1	YEL042W	-0.13115	6e-05	-0.2145	1e-05	-0.08139	0
GDB1	YPR184W	-0.01013	0.00023	0.045	7e-05	-0.03612	0.00031
GDE1	YPL110C	-0.13487	0	0.07174	1e-05	0.11207	0
GDH1	YOR375C	0.15184	0	0.12699	0	-0.02225	0
GDH2	YDL215C	0.03098	0	0.06916	1e-05	-0.04061	2e-05
GDH3	YAL062W	-0.01417	0	0.03965	0	0.08076	0
GDS1	YOR355W	0.06349	1e-05	-0.06384	0	-0.0516	0
GDT1	YBR187W	0.01285	1e-05	-0.05079	1e-05	-0.01416	1e-05
GEA1	YJR031C	-0.16026	2e-05	-0.34081	5e-05	-0.2889	0.00048
GEF1	YJR040W	0.05683	4e-05	-0.01995	1e-05	0.0991	0
GEM1	YAL048C	0.0874	0	0.16597	0	0.05378	0
GEP7	YGL057C	-0.05811	1e-05	0.04053	0	-0.01857	0
GET1	YGL020C	-0.2991	1e-05	-0.29186	1e-05	-0.22727	5e-05
GET2	YER083C	-0.39886	6e-05	-0.36588	0.00043	-0.5045	0.00023
GET3	YDL100C	-0.03668	0	-0.04259	1e-05	0.00637	1e-05
GET4	YOR164C	-0.17141	9e-05	-0.19454	2e-05	-0.10935	4e-05
GEX2	YKR106W	-0.01617	2e-05	-0.10131	2e-05	0.05343	0
GFD1	YMR255W	-0.00992	0	-0.10296	8e-05	-0.15737	0
GFD2	YCL036W	0.01688	0.0005	0.05969	0.00041	0.07989	0.0003
GGA1	YDR358W	0.22968	0	0.13265	2e-05	0.08204	2e-05
GGA2	YHR108W	-0.2191	0	-0.20933	1e-05	-0.03112	1e-05
GIC1	YHR061C	-0.06841	1e-05	-0.23636	6e-05	-0.16245	1e-05
GIC2	YDR309C	0.11169	0	0.10715	1e-05	-0.02178	1e-05
GID7	YCL039W	0.0607	0	-0.04267	2e-05	-0.05793	1e-05
GID8	YMR135C	-0.09029	2e-05	-0.00513	0	-0.09414	6e-05
GIM3	YNL153C	0.19331	2e-05	0.03475	2e-05	-0.17127	0
GIM4	YEL003W	-0.05102	2e-05	0.01939	0	-0.3897	1e-05
GIP1	YBR045C	0.03197	0	0.05601	0.00018	0.15025	1e-05
GIP2	YER054C	0.14068	2e-05	0.06989	0	0.02024	1e-05
GIP3	YPL137C	0.04338	1e-05	0.00447	0	0.01069	9e-05
GIP4	YAL031C	-0.07989	4e-05	-0.15831	0.00165	-0.12836	8e-05
GIR2	YDR152W	0.06807	0.0001	0.02751	1e-05	0.02157	8e-05
GIS1	YDR096W	0.09314	0	0.15211	2e-05	0.13733	0
GIS2	YNL255C	-0.61942	0.00038	-0.45583	0.00055	-0.45552	3e-05
GIS3	YLR094C	-0.00434	0	-0.02178	0	-0.06348	0
GIS4	YML006C	-0.07465	1e-05	-0.07845	1e-05	-0.04329	1e-05
GIT1	YCR098C	-0.03237	0	-0.01589	1e-05	-0.02637	1e-05
GLC3	YEL011W	0.14409	0	0.14137	0	0.06308	0
GLC8	YMR311C	-0.14058	3e-05	-0.02828	8e-05	-0.05745	0
GLG1	YKR058W	-0.09512	7e-05	-0.03832	6e-05	0.11862	2e-05
GLG2	YJL137C	-0.0562	1e-05	0.09548	3e-05	-0.01744	2e-05
GLK1	YCL040W	-0.10759	4e-05	-0.13474	6e-05	-0.16475	7e-05
GLO1	YML004C	-0.01071	0	0.02587	2e-05	-0.01446	0
GLO2	YDR272W	-0.054	5e-05	-0.00849	0	0.13184	0
GLO4	YOR040W	-0.0009	3e-05	0.01896	0	-0.05041	4e-05
GLR1	YPL091W	-0.17601	1e-05	-0.05629	4e-05	-0.01207	3e-05
GLT1	YDL171C	0.04198	7e-05	0.00809	2e-05	-0.09115	1e-05
GMC1	YDR506C	0.06063	4e-05	-0.02064	0	0.04184	0
GMC2	YLR445W	0.00207	1e-05	-0.02052	0	-0.00336	1e-05
GMH1	YKR030W	0.01472	0	0.04401	3e-05	0.05403	1e-05
GND2	YGR256W	0.03973	0	0.00326	1e-05	-0.01958	2e-05
GNP1	YDR508C	-0.01403	0	0.22611	1e-05	0.04468	0
GNT1	YOR320C	0.00252	1e-05	0.04661	0	0.1389	1e-05
GOR1	YNL274C	0.02764	1e-05	-0.23691	1e-05	-0.23439	2e-05
GOS1	YHL031C	-0.25783	0	-0.1496	1e-05	-0.22063	1e-05
GOT1	YMR292W	-0.04837	0	-0.02216	1e-05	0.00914	0
GPA2	YER020W	0.09126	0	0.0002	3e-05	0.07897	1e-05
GPB1	YOR371C	-0.02501	0	0.0738	0	-0.06473	1e-05
GPB2	YAL056W	0.00452	1e-05	0.09241	0	-0.04622	4e-05
GPD2	YOL059W	-0.06697	0	-0.0713	4e-05	-0.01256	1e-05
GPG1	YGL121C	-0.01827	2e-05	-0.00723	1e-05	0.05553	1e-05
GPH1	YPR160W	-0.20369	4e-05	-0.13211	2e-05	-0.30288	5e-05
GPM3	YOL056W	0.04779	3e-05	0.09016	3e-05	-0.04881	0
GPR1	YDL035C	-0.0503	1e-05	0.04778	1e-05	0.04858	0
GPT2	YKR067W	0.05983	1e-05	0.07482	1e-05	0.02301	4e-05
GPX1	YKL026C	-0.47753	0.00024	-0.40233	3e-05	-0.61348	0.00168
GPX2	YBR244W	-0.02884	1e-05	-0.03449	0	-0.05632	1e-05
GRE1	YPL223C	-0.04214	0	-0.01872	0	-0.0358	0
GRE2	YOL151W	-0.03488	2e-05	0.05179	0	0.03518	3e-05
GRE3	YHR104W	-0.07516	2e-05	-0.03209	1e-05	-0.06472	0
GRH1	YDR517W	0.00976	0	0.04768	0	0.00499	0
GRR1	YJR090C	-0.12837	1e-05	-0.04918	0.00021	-0.42904	3e-05
GRX1	YCL035C	0.05915	0	0.02162	0	-0.03306	2e-05
GRX2	YDR513W	-0.09625	3e-05	-0.21048	0	-0.0729	1e-05
GRX3	YDR098C	-0.07993	2e-05	-0.15284	2e-05	-0.12924	0
GRX4	YER174C	-0.03701	0	-0.03523	1e-05	-0.02886	2e-05
GRX6	YDL010W	-0.01808	1e-05	-0.0817	0	-0.1051	1e-05
GRX7	YBR014C	0.03697	2e-05	-0.13621	4e-05	0.05777	7e-05
GRX8	YLR364W	-0.01181	1e-05	-0.07521	1e-05	-0.08195	0
GSC2	YGR032W	0.04879	0	0.03781	0	0.08881	1e-05
GSF2	YML048W	-0.55126	0.00012	-0.63181	3e-05	-0.37857	0.00015
GSH1	YJL101C	0.06691	1e-05	0.12435	1e-05	0.04575	0
GSH2	YOL049W	0.17697	1e-05	0.17281	1e-05	0.02001	0
GSM1	YJL103C	0.12839	0	0.18139	1e-05	0.04065	2e-05
GSP2	YOR185C	-0.08505	1e-05	-0.09687	0	0.02309	3e-05
GSY1	YFR015C	0.01808	1e-05	-0.00663	1e-05	0.00772	1e-05
GSY2	YLR258W	-0.02029	0	0.0976	0	0.12464	1e-05
GTB1	YDR221W	-0.01746	0	-0.03743	1e-05	0.02035	9e-05
GTO1	YGR154C	0.02907	0	0.10972	0	0.02494	2e-05
GTO3	YMR251W	0.06676	0	0.01808	1e-05	-0.00795	0
GTR1	YML121W	0.01046	4e-05	-0.05206	1e-05	-0.01514	1e-05
GTR2	YGR163W	-0.12929	0	-0.05623	1e-05	-0.13969	0
GTS1	YGL181W	0.02976	1e-05	0.05459	0	0.03715	1e-05
GTT1	YIR038C	0.03733	5e-05	-0.01147	0	0.06624	1e-05
GTT2	YLL060C	0.05156	0	0.03993	3e-05	-0.05847	1e-05
GTT3	YEL017W	0.04217	0	0.00796	0	0.02004	1e-05
GUD1	YDL238C	0.02566	0.00011	0.01432	1e-05	0.03762	0
GUF1	YLR289W	0.17424	0	0.09611	1e-05	0.01791	1e-05
GUP1	YGL084C	-0.07609	1e-05	0.02045	1e-05	0.08998	5e-05
GUP2	YPL189W	0.03621	1e-05	-0.0306	0	-0.04425	1e-05
GUT1	YHL032C	0.05555	4e-05	0.0482	2e-05	0.20894	1e-05
GUT2	YIL155C	0.0569	1e-05	0.25229	1e-05	-0.08992	0.00013
GVP36	YIL041W	-0.01637	0	-0.02433	1e-05	0.00233	2e-05
GYL1	YMR192W	-0.03893	1e-05	-0.04034	0	0.00359	1e-05
GYP1	YOR070C	-0.48973	1e-05	-0.46511	3e-05	-0.54974	0.00019
GYP5	YPL249C	-0.07321	4e-05	0.02614	7e-05	0.14866	0
GYP6	YJL044C	-0.11655	1e-05	-0.12752	0.00044	-0.38227	2e-05
GYP7	YDL234C	0.06109	0	0.00997	0	-0.03359	3e-05
GYP8	YFL027C	0.01171	1e-05	0.06276	6e-05	-0.02323	1e-05
GZF3	YJL110C	-0.06519	3e-05	-0.05987	0.00021	-0.46945	0.00025
HAA1	YPR008W	-0.04151	1e-05	-0.02323	0	-0.08043	0
HAC1	YFL031W	-0.16129	1e-05	-0.1666	0.00011	-0.18023	0
HAL1	YPR005C	-0.0222	3e-05	-0.10462	0	0.06774	1e-05
HAL5	YJL165C	0.10147	2e-05	0.15932	1e-05	0.44208	4e-05
HAL9	YOL089C	-0.13501	1e-05	-0.16303	2e-05	-0.14859	0
HAM1	YJR069C	-0.2328	0	-0.13983	5e-05	-0.09728	2e-05
HAP2	YGL237C	0.09426	0.00025	0.00587	0	0.04683	1e-05
HAP3	YBL021C	0.16516	0	0.34964	0	-0.01803	7e-05
HAP4	YKL109W	-0.11397	0.00035	-0.08579	9e-05	-0.34433	0.00021
HAP5	YOR358W	0.23111	2e-05	0.12941	2e-05	0.02684	6e-05
HAT1	YPL001W	-0.095	1e-05	0.00746	0	0.08875	1e-05
HAT2	YEL056W	-0.03237	0.00016	0.03492	0.00014	-0.06587	1e-05
HBS1	YKR084C	-0.1019	0	-0.03773	1e-05	-0.08263	3e-05
HBT1	YDL223C	0.19845	9e-05	0.17174	0.00016	0.19405	6e-05
HCH1	YNL281W	-0.12121	0	-0.05271	0	0.0661	2e-05
HCM1	YCR065W	-0.05282	0	-0.07016	2e-05	-0.09114	0
HCR1	YLR192C	0.15957	0	0.0933	2e-05	0.1646	1e-05
HCS1	YKL017C	-0.08725	1e-05	-0.05831	1e-05	-0.01386	1e-05
HDA1	YNL021W	0.16153	2e-05	-0.19223	1e-05	0.17527	0
HDA3	YPR179C	0.10916	2e-05	-0.00971	1e-05	0.07781	0
HEF3	YNL014W	-0.08198	3e-05	-0.10557	7e-05	-0.08814	1e-05
HEH2	YDR458C	0.08977	0	0.21618	0	0.06051	0
HEK2	YBL032W	-0.23923	0	-0.44218	2e-05	-0.07046	0
HEL1	YKR017C	0.00382	1e-05	0.05579	0	-0.0827	2e-05
HEL2	YDR266C	0.07103	3e-05	0.0973	0	-0.02577	0
HER1	YOR227W	-0.01208	2e-05	-0.05951	0	-0.01346	1e-05
HES1	YOR237W	-0.09687	3e-05	-0.00637	3e-05	-0.06303	1e-05
HFA1	YMR207C	0.06874	1e-05	0.11367	0	0.13936	0
HFD1	YMR110C	0.03426	0	0.0659	1e-05	0.04408	2e-05
HFM1	YGL251C	0.05881	0	0.04378	2e-05	-0.00853	1e-05
HGH1	YGR187C	-0.03448	0	-0.00132	3e-05	-0.03875	1e-05
HHF1	YBR009C	0.0522	2e-05	-0.03236	0.00022	0.14906	0.00033
HHF2	YNL030W	-0.09165	1e-05	-0.08051	1e-05	0.02054	1e-05
HHO1	YPL127C	-0.01234	0	0.0891	0.00014	0.25326	0
HHT1	YBR010W	0.07794	1e-05	0.04497	4e-05	0.10415	0
HHT2	YNL031C	0.01565	1e-05	0.05681	1e-05	0.06568	2e-05
HIM1	YDR317W	-0.0632	3e-05	0.12259	2e-05	0.05938	2e-05
HIR1	YBL008W	0.0606	5e-05	0.02651	1e-05	0.17169	8e-05
HIR2	YOR038C	0.00215	1e-05	0.04682	1e-05	0.04372	0
HIR3	YJR140C	-0.02852	2e-05	-0.03079	0	0.08786	0
HKR1	YDR420W	-0.07855	2e-05	-0.04303	2e-05	0.15372	1e-05
HLJ1	YMR161W	0.02762	1e-05	-0.06213	2e-05	-0.03315	0
HLR1	YDR528W	0.07341	0	0.04159	3e-05	0.06948	0
HMG1	YML075C	-0.00178	0	0.02137	1e-05	0.02278	0
HMG2	YLR450W	-0.09452	2e-05	-0.03099	0	0.01926	1e-05
HMI1	YOL095C	-0.16621	2e-05	-0.13999	5e-05	-0.35311	0.00025
HMS1	YOR032C	-0.01183	1e-05	-0.00476	0	0.08216	7e-05
HMS2	YJR147W	0.0899	4e-05	0.08634	3e-05	0.00818	0
HMT1	YBR034C	-0.0368	1e-05	-0.14398	3e-05	-0.03659	2e-05
HMX1	YLR205C	0.21123	0	0.22468	0	0.14577	1e-05
HNM1	YGL077C	0.11087	0	0.10733	0	0.05562	0
HNT1	YDL125C	0.0082	0	0.03638	0	-0.05533	1e-05
HNT2	YDR305C	-0.147	0	0.00864	2e-05	0.05011	0
HOC1	YJR075W	0.24606	0.0003	0.29993	5e-05	-0.07431	1e-05
HOG1	YLR113W	-0.08892	0	-0.18606	4e-05	0.01083	1e-05
HOL1	YNR055C	0.00184	1e-05	0.03326	1e-05	0.13461	0
HOM2	YDR158W	0.12359	0	0.13653	0	0.03154	4e-05
HOM3	YER052C	-0.20548	0	0.09266	1e-05	-0.00493	0
HOM6	YJR139C	0.04925	2e-05	0.09503	0	0.00432	1e-05
HOP1	YIL072W	-0.08712	1e-05	-0.11128	0	-0.07801	5e-05
HOR2	YER062C	-0.03732	0	0.01889	0	-0.06444	1e-05
HOR7	YMR251W-A	0.02646	0	0.00312	0	-0.05293	0
HOS1	YPR068C	0.02741	0	0.07667	1e-05	0.01216	0
HOS2	YGL194C	-0.14463	0	-0.34334	1e-05	-0.26996	7e-05
HOS3	YPL116W	0.15916	1e-05	0.10611	1e-05	-0.02184	4e-05
HOS4	YIL112W	0.14115	3e-05	0.2182	6e-05	-0.05499	0
HOT1	YMR172W	-0.06994	1e-05	-0.01756	0	-0.03214	5e-05
HOT13	YKL084W	-0.00928	0	-0.02264	0	-0.00402	0
HPA2	YPR193C	-0.04172	1e-05	0.02627	0	-0.04278	6e-05
HPA3	YEL066W	0.09494	3e-05	-0.13371	0	0.2152	0
HPC2	YBR215W	0.07353	4e-05	-0.04882	0	0.30144	1e-05
HPF1	YOL155C	-0.10524	2e-05	-0.37018	2e-05	0.0487	2e-05
HPM1	YIL110W	-0.05571	8e-05	0.02833	2e-05	0.23608	0
HPT1	YDR399W	0.22621	1e-05	0.23632	0	0.14586	0
HRB1	YNL004W	-0.0052	0	-0.05752	2e-05	-0.02456	2e-05
HRD1	YOL013C	0.01606	0	0.00994	1e-05	0.00622	7e-05
HRD3	YLR207W	0.02474	2e-05	0.0556	1e-05	0.0816	0
HRK1	YOR267C	-0.2073	4e-05	-0.14872	1e-05	-0.13831	0
HRQ1	YDR291W	0.03711	0	-0.06041	0	-0.04351	0
HRT3	YLR097C	-0.00784	1e-05	0.01522	5e-05	-0.11284	1e-05
HSC82	YMR186W	-0.00892	0	0.00351	1e-05	0.02387	0
HSE1	YHL002W	-0.01694	0	-0.06904	8e-05	-0.10321	0
HSL1	YKL101W	-0.06987	1e-05	-0.0179	0	-0.07347	0
HSM3	YBR272C	0.00559	4e-05	0.02705	3e-05	-0.0397	4e-05
HSP104	YLL026W	0.02127	0	0.06416	2e-05	-0.04401	4e-05
HSP12	YFL014W	-0.08323	1e-05	-0.14191	0.00014	-0.0787	6e-05
HSP150	YJL159W	-0.00705	0	-0.03359	0	0.22892	2e-05
HSP26	YBR072W	0.01678	1e-05	-0.11861	5e-05	0.02252	1e-05
HSP30	YCR021C	-0.00422	1e-05	0.0499	4e-05	0.03998	1e-05
HSP31	YDR533C	0.11758	2e-05	0.09558	0	0.19333	0
HSP42	YDR171W	0.06522	2e-05	0.03378	0	0.03629	0
HSP78	YDR258C	-0.0444	1e-05	-0.00643	1e-05	0.0241	0
HSP82	YPL240C	0.09933	0	-0.01849	2e-05	-0.04395	0
HST1	YOL068C	0.08943	1e-05	0.13395	0	0.16208	3e-05
HST2	YPL015C	0.07807	2e-05	0.09157	0	0.04764	2e-05
HST3	YOR025W	-0.03018	1e-05	-0.03718	1e-05	0.00272	3e-05
HST4	YDR191W	-0.02923	0	-0.02114	0	-0.00859	0
HSV2	YGR223C	0.03688	0	0.03422	0	0.03631	0
HTA1	YDR225W	-0.00604	3e-05	0.04336	0	0.09018	0
HTA2	YBL003C	-0.05344	6e-05	0.04548	2e-05	0.09381	1e-05
HTD2	YHR067W	0.20219	3e-05	0.42578	5e-05	0.05307	0
HUA1	YGR268C	0.0271	0	0.0029	0	0.05983	0
HUA2	YOR284W	0.05884	1e-05	-0.02192	1e-05	-0.12923	0
HUB1	YNR032C-A	-0.09249	0	-0.13252	1e-05	-0.06674	0
HUL4	YJR036C	-0.00222	1e-05	-0.03941	0	-0.1221	1e-05
HUL5	YGL141W	-0.0271	0	-0.00963	0	-0.05951	0
HUR1	YGL168W	-0.40319	2e-05	-0.53286	0.00011	-0.48714	0
HUT1	YPL244C	0.25537	0	0.09742	0	0.06932	1e-05
HVG1	YER039C	0.08149	1e-05	0.15718	0	0.03041	1e-05
HXK1	YFR053C	-0.03835	0	-0.01038	3e-05	-0.03938	2e-05
HXK2	YGL253W	-0.13073	0	-0.19693	5e-05	-0.07792	0
HXT1	YHR094C	0.04644	1e-05	-0.03581	3e-05	-0.06177	1e-05
HXT10	YFL011W	0.01762	0	-0.10969	4e-05	0.04433	1e-05
HXT12	YIL170W	-0.02458	0	-0.09456	1e-05	0.17367	0.00012
HXT14	YNL318C	0.0363	1e-05	-0.03454	3e-05	-0.09483	4e-05
HXT2	YMR011W	-0.0167	1e-05	-0.02192	0	-0.02752	0
HXT3	YDR345C	-0.03289	1e-05	-0.05069	1e-05	-0.07803	1e-05
HXT4	YHR092C	-0.12042	6e-05	-0.15099	0.00032	-0.2389	0.00017
HXT5	YHR096C	0.05532	0	0.123	0	0.11404	0
HXT8	YJL214W	0.07845	7e-05	0.06366	0	0.15198	5e-05
HYR1	YIR037W	-0.13246	1e-05	-0.1003	0	0.01519	0
IAH1	YOR126C	0.03143	0	0.02684	3e-05	0.07027	5e-05
IBD2	YNL164C	0.16978	0	0.1094	0.00014	0.07225	0
ICE2	YIL090W	0.1836	0	0.16733	0.00024	0.10139	1e-05
ICL1	YER065C	0.08344	3e-05	0.0592	0	0.00588	1e-05
ICL2	YPR006C	-0.05234	0	-0.04797	2e-05	-0.04809	0
ICP55	YER078C	-0.02798	0	0.06682	1e-05	0.03497	0
ICS2	YBR157C	-0.06153	2e-05	-0.19093	4e-05	0.07908	0
ICS3	YJL077C	-0.07722	1e-05	0.10767	2e-05	-0.28305	2e-05
ICT1	YLR099C	0.11411	0.00025	-0.03208	0.00021	0.07807	0.00224
ICY1	YMR195W	-0.07712	2e-05	-0.07621	0	-0.07532	0
ICY2	YPL250C	0.20059	0	0.04199	0	0.04567	1e-05
IDH1	YNL037C	0.16829	1e-05	0.01904	0.00016	-0.05179	9e-05
IDH2	YOR136W	0.01757	0	0.00317	1e-05	-0.0671	0
IDP1	YDL066W	0.03772	0	0.04612	0	0.06218	0
IDP2	YLR174W	-0.05952	3e-05	-0.0589	1e-05	-0.09953	7e-05
IDP3	YNL009W	-0.0567	0	-0.03898	5e-05	-0.02155	1e-05
IDS2	YJL146W	-0.07909	0	-0.02593	0	0.17606	1e-05
IES1	YFL013C	0.05944	0.00013	-0.06769	4e-05	0.38617	1e-05
IES2	YNL215W	-0.05308	1e-05	-0.27436	2e-05	-0.26899	3e-05
IES4	YOR189W	-0.02508	1e-05	0.06691	0	0.03084	4e-05
IES5	YER092W	-0.0097	1e-05	-0.06013	0	0.06024	0
IGD1	YFR017C	-0.01701	2e-05	-0.03135	1e-05	0.0433	0
IGO1	YNL157W	0.14684	1e-05	0.07552	0	0.00774	1e-05
IGO2	YHR132W-A	0.10456	1e-05	0.16627	4e-05	0.07867	0
IKI3	YLR384C	0.12654	0	0.18877	0	0.21833	2e-05
IKS1	YJL057C	-0.17994	4e-05	-0.13956	2e-05	-0.43994	0.00016
ILM1	YJR118C	-0.0957	6e-05	-0.26676	0.00011	-0.29894	2e-05
ILV6	YCL009C	-0.13821	0.00015	-0.19275	0.0001	-0.14735	0.0006
IMA1	YGR287C	0.02948	2e-05	0.02931	1e-05	0.05334	0
IMA5	YJL216C	-0.00967	1e-05	0.12433	0.00012	-0.16138	2e-05
IMD3	YLR432W	0.04632	1e-05	-0.03734	0	-0.02205	1e-05
IMD4	YML056C	0.03452	7e-05	-0.02491	1e-05	0.01459	1e-05
IME1	YJR094C	0.0775	6e-05	0.16306	0	0.044	0.00027
IME2	YJL106W	-0.00497	2e-05	-0.12748	1e-05	0.10467	0
IMG2	YCR071C	-0.39741	0.00013	-0.18911	6e-05	-0.14466	0.00017
IMH1	YLR309C	-0.06069	1e-05	-0.05203	3e-05	0.00201	8e-05
IML3	YBR107C	-0.01458	0	0.07201	2e-05	-0.11753	9e-05
IMO32	YGR031W	0.05079	1e-05	0.08249	0	0.05814	1e-05
IMP2	YMR035W	0.03256	5e-05	0.04645	0	0.10077	0
IMP2'	YIL154C	0.0189	2e-05	0.02294	0	-0.01698	0.00012
INH1	YDL181W	0.41922	0	0.28602	0	0.32748	4e-05
INM1	YHR046C	0.05174	0	0.04956	0.00011	0.0395	1e-05
INM2	YDR287W	-0.01833	0.00052	0.02712	0.00015	0.04272	1e-05
INO1	YJL153C	-0.10661	0.00036	0.09085	1e-05	-0.03936	4e-05
INO2	YDR123C	-0.0542	0.00011	-0.05095	1e-05	-0.05527	1e-05
INO4	YOL108C	-0.07507	8e-05	-0.16852	3e-05	-0.09594	0.00013
INP1	YMR204C	0.02954	0	0.07916	0	0.03942	0
INP2	YMR163C	0.03756	0	-0.02158	1e-05	0.08474	4e-05
INP51	YIL002C	-0.04166	1e-05	-0.07518	1e-05	-0.00049	0
INP53	YOR109W	-0.05186	0	-0.02929	1e-05	-0.33516	1e-05
INP54	YOL065C	0.02902	2e-05	0.04365	2e-05	0.06053	1e-05
IOC2	YLR095C	-0.0758	4e-05	-0.01253	1e-05	0.0226	1e-05
IOC3	YFR013W	0.05728	1e-05	0.03155	7e-05	0.0379	1e-05
IOC4	YMR044W	0.09606	2e-05	0.00937	2e-05	-0.44231	0
IPK1	YDR315C	0.07667	3e-05	-0.08333	2e-05	-0.02662	2e-05
IPT1	YDR072C	0.00671	3e-05	0.16155	0.00012	-0.05777	9e-05
IRA2	YOL081W	-0.04795	8e-05	-0.0146	0.00015	-0.07638	0.00018
IRC10	YOL015W	0.1597	3e-05	0.15511	3e-05	0.08416	4e-05
IRC15	YPL017C	0.01236	2e-05	0.01918	1e-05	-0.04083	6e-05
IRC18	YJL037W	-0.21831	2e-05	-0.16878	3e-05	0.03581	2e-05
IRC20	YLR247C	-0.05216	1e-05	0.01757	0	-0.03717	0
IRC21	YMR073C	0.01207	2e-05	0.01786	2e-05	-0.00299	1e-05
IRC22	YEL001C	-0.01254	2e-05	0.08983	0	-0.03364	0
IRC23	YOR044W	0.07964	0	0.05974	1e-05	-0.01193	1e-05
IRC24	YIR036C	0.04183	0	0.19127	1e-05	0.2111	1e-05
IRC25	YLR021W	-0.15875	2e-05	-0.24753	0.00014	-0.07248	4e-05
IRC3	YDR332W	0.31059	2e-05	0.02219	3e-05	0.0112	0
IRC4	YDR540C	-0.01555	1e-05	-0.07158	1e-05	-0.03646	0
IRC5	YFR038W	0.0967	0	0.01959	2e-05	-0.02192	0
IRC7	YFR055W	0.0485	1e-05	0.02976	2e-05	0.10876	1e-05
IRC8	YJL051W	0.18487	0	0.16797	2e-05	0.11289	3e-05
IRE1	YHR079C	-0.17007	5e-05	-0.20921	0	-0.20351	7e-05
IRS4	YKR019C	-0.12825	1e-05	0.03395	1e-05	-0.00774	2e-05
ISC1	YER019W	-0.60299	0.003	-0.54675	0.09089	-0.55276	6e-05
ISC10	YER180C	-0.01307	0	-0.03079	0	0.04911	2e-05
ISN1	YOR155C	0.05976	0	-0.07837	0	0.08867	2e-05
ISR1	YPR106W	-0.02171	7e-05	0.03239	4e-05	-5e-05	4e-05
IST2	YBR086C	-0.0838	0	-0.11952	2e-05	-0.04235	0
IST3	YIR005W	0.04902	0	-0.07384	3e-05	-0.06922	2e-05
ISU1	YPL135W	-0.00838	1e-05	0.04912	1e-05	0.1508	0
ISU2	YOR226C	0.01584	0	-0.11108	1e-05	-0.12978	3e-05
ISW1	YBR245C	0.04189	4e-05	0.01139	1e-05	0.06006	3e-05
ISW2	YOR304W	0.01994	2e-05	-0.06985	0.0001	-0.08437	0
ISY1	YJR050W	-0.22058	3e-05	-0.43084	0	-0.10693	0.00018
ITC1	YGL133W	-0.02466	0	-0.02395	1e-05	-0.01119	1e-05
ITR1	YDR497C	0.09777	1e-05	0.09242	0	0.06655	0
ITR2	YOL103W	0.02054	0	0.04725	0	0.11352	9e-05
ITT1	YML068W	0.0798	1e-05	-0.01293	0	0.06034	0
IVY1	YDR229W	-0.22255	0	-0.07535	0	-0.0454	0
IXR1	YKL032C	-0.01449	2e-05	-0.09398	6e-05	-0.11361	3e-05
IZH1	YDR492W	-0.02935	0	0.05407	0	-0.05722	1e-05
IZH2	YOL002C	0.0031	1e-05	0.03842	2e-05	-0.0749	0
IZH3	YLR023C	-0.00267	1e-05	-0.0403	3e-05	-0.18377	0
IZH4	YOL101C	0.11299	0	0.04458	0	0.13794	0
JEM1	YJL073W	-0.04246	0	0.09784	1e-05	-0.29154	0
JEN1	YKL217W	-0.03911	0	-0.06328	2e-05	0.0883	1e-05
JHD1	YER051W	-0.21939	4e-05	-0.054	2e-05	0.10163	1e-05
JHD2	YJR119C	0.05048	1e-05	0.09026	3e-05	0.1302	1e-05
JID1	YPR061C	0.10046	0	0.16228	2e-05	0.07973	0
JIP4	YDR475C	0.03733	0	0.07557	1e-05	0.02084	1e-05
JJJ1	YNL227C	0.0848	0	-0.06072	0.00018	-0.0665	0.00019
JJJ2	YJL162C	0.06752	0	0.02035	2e-05	0.1858	1e-05
JJJ3	YJR097W	-0.07843	0	-0.03066	7e-05	0.17349	0
JLP1	YLL057C	0	#NUM!	0	#NUM!	0	#NUM!
JLP2	YMR132C	-0.08462	0	-0.06372	0	0.07875	0
JNM1	YMR294W	0.02389	1e-05	-0.01371	2e-05	-0.09051	1e-05
JSN1	YJR091C	-0.02143	1e-05	-0.16351	1e-05	0.1284	7e-05
KAP114	YGL241W	-0.09963	0.00015	-0.12333	0.00014	-0.13695	4e-05
KAP120	YPL125W	0.09291	8e-05	0.04199	1e-05	-0.06039	0
KAP122	YGL016W	0.04357	1e-05	0.01981	0	0.06011	1e-05
KAR3	YPR141C	0.00656	1e-05	0.06572	8e-05	0.04865	0.00014
KAR4	YCL055W	-0.0261	1e-05	0.01851	1e-05	-0.02204	0
KAR5	YMR065W	0.10847	1e-05	0.06368	5e-05	-0.02209	0
KAR9	YPL269W	0.06517	1e-05	0.00261	0	0.04448	0.0002
KCC4	YCL024W	-0.02956	1e-05	0.0818	2e-05	-0.04726	5e-05
KCH1	YJR054W	0.0942	6e-05	0.1274	1e-05	-0.01067	1e-05
KDX1	YKL161C	-0.00866	4e-05	-0.00913	0	-0.04501	1e-05
KEL1	YHR158C	-0.14871	0	-0.08977	3e-05	-0.20686	0
KEL2	YGR238C	0.11103	3e-05	0.0589	1e-05	0.22089	8e-05
KEL3	YPL263C	-0.01455	1e-05	0.08488	1e-05	0.06392	0
KES1	YPL145C	-0.11025	4e-05	-0.13893	0	-0.28969	0
KEX1	YGL203C	-0.0185	5e-05	-0.03023	5e-05	-0.0881	7e-05
KEX2	YNL238W	-0.10534	1e-05	-0.51179	0.00019	-0.3155	9e-05
KGD1	YIL125W	0.06626	1e-05	0.13499	0	-0.01044	3e-05
KGD2	YDR148C	-0.02451	0.00013	-0.01943	4e-05	-0.04158	2e-05
KHA1	YJL094C	-0.02056	0.0001	0.09078	8e-05	-0.06304	9e-05
KIN1	YDR122W	-0.01733	1e-05	0.07622	0	0.09077	2e-05
KIN2	YLR096W	0.08801	0	-0.00575	0	0.05179	5e-05
KIN3	YAR018C	-0.02208	0	-0.08192	3e-05	-0.07022	0
KIN4	YOR233W	0.0464	0	0.01531	2e-05	0.0585	8e-05
KIN82	YCR091W	0.00586	0	0.11319	3e-05	0.05393	0
KIP1	YBL063W	-0.01444	5e-05	-0.01828	1e-05	0.05523	3e-05
KIP2	YPL155C	-0.32935	0.00324	-0.11813	0.00048	-0.11466	0.00041
KIP3	YGL216W	-0.05634	0	-0.10246	0	-0.03311	0
KKQ8	YKL168C	-0.05638	0	0.0375	1e-05	0.05521	5e-05
KNS1	YLL019C	0.0299	0	-0.00766	3e-05	0.01807	8e-05
KRE1	YNL322C	0.00508	7e-05	-0.02947	4e-05	-0.20113	1e-05
KRE28	YDR532C	-0.17762	1e-05	-0.08852	4e-05	-0.31392	2e-05
KSP1	YHR082C	0.10947	0	0.12352	0	0.09243	4e-05
KSS1	YGR040W	0.03224	1e-05	-0.00883	2e-05	0.0616	0
KTI12	YKL110C	0.16423	0	0.18247	1e-05	0.16854	2e-05
KTR1	YOR099W	-0.12465	0.00012	-0.11668	3e-05	-0.07952	0.0014
KTR2	YKR061W	-0.04352	1e-05	0.03655	0	-0.03156	2e-05
KTR3	YBR205W	0.08744	0	0.18072	1e-05	0.11178	7e-05
KTR4	YBR199W	0.11276	5e-05	0.25328	0	0.11952	8e-05
KTR5	YNL029C	-0.10153	0	-0.03742	1e-05	0.07379	1e-05
KTR6	YPL053C	0.01328	1e-05	0.08361	1e-05	0.09611	0
KTR7	YIL085C	-0.18742	0.00245	-0.06502	0.00026	-0.19099	0.00287
KXD1	YGL079W	0.03863	4e-05	0.13712	2e-05	0.02596	1e-05
LAC1	YKL008C	-0.07124	3e-05	-0.00745	3e-05	-0.16837	5e-05
LAG2	YOL025W	-0.12915	0	-0.15373	0	-0.09572	0
LAP2	YNL045W	-0.01658	3e-05	-0.01158	0	0.04961	0
LAP3	YNL239W	-0.04879	1e-05	0.12149	6e-05	0.2115	3e-05
LAS21	YJL062W	-0.08781	5e-05	0.06461	0	0.00881	7e-05
LAT1	YNL071W	0.08188	0	0.05577	2e-05	0.07294	1e-05
LCB3	YJL134W	0.18606	1e-05	0.26205	0.00016	-0.01669	0.00012
LCB4	YOR171C	0.10731	2e-05	0.0235	0	-0.04934	8e-05
LCL1	YPL056C	0.14804	0	-0.01798	0	-0.00126	1e-05
LCL2	YLR104W	0.01602	0	0.02028	0	-0.07378	5e-05
LCL3	YGL085W	-0.04592	1e-05	-0.03059	3e-05	0.00477	2e-05
LDB17	YDL146W	-0.03526	4e-05	-0.06994	0	-0.09766	0
LDB18	YLL049W	-0.01198	1e-05	0.03361	0	0.20155	0
LDB19	YOR322C	-0.13756	4e-05	-0.28643	1e-05	-0.24031	2e-05
LDH1	YBR204C	0.06221	1e-05	-0.10942	2e-05	-0.02002	0
LEA1	YPL213W	-0.03796	0.00044	-0.18551	3e-05	-0.49685	0.00011
LEE1	YPL054W	0.01119	0	0.03591	4e-05	0.14219	2e-05
LEM3	YNL323W	-0.05985	0	-0.35709	1e-05	-0.46788	0.0001
LEO1	YOR123C	-0.24611	0	-0.16665	8e-05	-0.35827	0
LEU1	YGL009C	0.06359	3e-05	-0.03936	2e-05	0.09649	0
LEU3	YLR451W	0.09843	0	0.06216	0	0.05418	2e-05
LEU4	YNL104C	0.04418	1e-05	-0.00198	0	0.12087	1e-05
LEU9	YOR108W	0.09099	5e-05	0.18351	6e-05	0.08534	1e-05
LGE1	YPL055C	-0.21785	0.00055	-0.11565	0.00032	-0.19799	0.00035
LHP1	YDL051W	0.03852	0	0.03601	1e-05	0.08235	0
LHS1	YKL073W	-0.23356	5e-05	-0.13543	0.00018	-0.15711	0
LIA1	YJR070C	0.10571	0	0.06961	2e-05	-0.03692	5e-05
LIF1	YGL090W	0.02409	2e-05	0.06208	6e-05	0.02108	1e-05
LIN1	YHR156C	0.06161	2e-05	0.0241	1e-05	0.09371	0
LIP2	YLR239C	0.12285	0	0.06321	0	0.04615	2e-05
LIP5	YOR196C	0.16287	0	0.17862	0	0.14148	1e-05
LOH1	YJL038C	-0.26805	1e-05	-0.16961	5e-05	-0.25066	5e-05
LOS1	YKL205W	0.09181	3e-05	0.13153	1e-05	0.09644	0
LOT5	YKL183W	0.00954	0	-0.04895	1e-05	-0.01605	0
LOT6	YLR011W	0.08589	3e-05	0.08748	1e-05	-0.20064	0.00012
LPD1	YFL018C	0.04604	1e-05	0.14598	0	0.01169	1e-05
LPP1	YDR503C	-0.02687	2e-05	-0.01713	1e-05	-0.05027	0
LPX1	YOR084W	-0.29115	3e-05	-0.22642	1e-05	-0.22803	0.00035
LRE1	YCL051W	0.01628	0	0.05005	0	-0.02797	0
LRG1	YDL240W	0.05531	1e-05	-0.04131	0	-0.08614	0
LRO1	YNR008W	-0.09059	5e-05	-0.05068	2e-05	0.01094	0.00022
LRP1	YHR081W	0.06298	3e-05	0.16898	6e-05	0.10097	0
LSB1	YGR136W	0.00599	1e-05	-0.02833	4e-05	-0.04247	4e-05
LSB3	YFR024C-A	0.01038	1e-05	-0.01326	2e-05	0.02817	3e-05
LSB5	YCL034W	0.05254	9e-05	-0.00026	0	0.03394	2e-05
LSB6	YJL100W	-0.0269	2e-05	-0.00421	1e-05	-0.02095	4e-05
LSC1	YOR142W	0.01452	0	0.04545	7e-05	0.26613	2e-05
LSC2	YGR244C	-0.03691	1e-05	0.02095	1e-05	-0.02481	1e-05
LSM1	YJL124C	0.01251	0.00043	-0.12525	3e-05	0.02424	0.00042
LSM12	YHR121W	-0.00516	1e-05	-0.04372	0	0.12001	0
LSM6	YDR378C	0.0048	4e-05	0.03492	0.00024	0.05316	0.00024
LSM7	YNL147W	-0.24244	0.00014	-0.11597	0	-0.20413	0.00074
LSP1	YPL004C	-0.09669	0	0.03347	1e-05	0.10509	0
LST4	YKL176C	0.02868	0	-0.00839	0	0.2176	1e-05
LTE1	YAL024C	0.16567	3e-05	0.05635	1e-05	-0.07587	0
LTP1	YPR073C	0.06905	0	0.19096	0	0.05297	1e-05
LYS20	YDL182W	0.22803	1e-05	0.20714	1e-05	0.27348	0.0001
LYS21	YDL131W	0.11666	0	0.06477	0	0.06523	0
MAC1	YMR021C	0.00494	0.00045	0.05449	0.00012	0.13814	8e-05
MAD1	YGL086W	-0.01133	2e-05	0.02641	2e-05	-0.02954	2e-05
MAD2	YJL030W	-0.00185	4e-05	0.02227	1e-05	0.14448	2e-05
MAD3	YJL013C	-0.73187	0.0001	-0.62916	6e-05	-0.86409	0
MAE1	YKL029C	-0.04246	0	-0.06757	0	0.11778	7e-05
MAF1	YDR005C	-0.03075	2e-05	-0.09899	6e-05	-0.08786	4e-05
MAG1	YER142C	-0.02744	0	-0.07142	3e-05	-0.05289	2e-05
MAG2	YLR427W	-0.08458	2e-05	-0.06495	2e-05	-0.06172	1e-05
MAK10	YEL053C	0.04706	0	0.00772	5e-05	0.06598	1e-05
MAK3	YPR051W	-0.10221	1e-05	0.05949	1e-05	-0.17057	1e-05
MAK31	YCR020C-A	-0.04142	0	0.03542	1e-05	0.0424	6e-05
MAK32	YCR019W	-0.00087	0	0.02329	0	0.05906	1e-05
MAL11	YGR289C	-0.03185	5e-05	0.00774	2e-05	0.00108	7e-05
MAL12	YGR292W	0.04091	3e-05	0.12435	0.00017	0.01164	5e-05
MAL13	YGR288W	-0.01354	0	0.08316	1e-05	-0.01726	0
MAL31	YBR298C	-0.01929	1e-05	0.033	0	0.00512	0
MAL32	YBR299W	-0.34019	8e-05	-0.32499	1e-05	-0.37155	0.00047
MAL33	YBR297W	-0.15637	1e-05	-0.16658	1e-05	-0.12893	8e-05
MAM1	YER106W	-0.00042	0	0.01762	1e-05	0.06009	0
MAM3	YOL060C	0.08171	0	0.04328	1e-05	-0.01707	0
MAP2	YBL091C	0.05196	1e-05	-0.1011	0	0.07371	3e-05
MBA1	YBR185C	0.00864	0	0.07777	0	-0.02525	0.00022
MBF1	YOR298C-A	-0.21662	1e-05	-0.2282	0	-0.17159	1e-05
MBP1	YDL056W	0.11268	0	0.07732	3e-05	0.27137	3e-05
MBR1	YKL093W	-0.02208	2e-05	0.10292	0.00017	-0.02729	1e-05
MCA1	YOR197W	-0.09998	5e-05	-0.05774	1e-05	-0.00749	3e-05
MCH1	YDL054C	0.04956	0	0.01962	0	-0.0766	3e-05
MCH2	YKL221W	-0.03505	0	-0.00467	8e-05	0.04491	1e-05
MCH4	YOL119C	-0.03515	1e-05	-0.05304	1e-05	0.02429	1e-05
MCH5	YOR306C	-0.27556	4e-05	0.11051	0.00019	0.02618	0.00018
MCH5	YOR306C	0.01615	1e-05	-0.00312	3e-05	-0.0176	1e-05
MCK1	YNL307C	-0.09955	7e-05	-0.19619	0.00027	-0.188	0.0003
MCM16	YPR046W	0.06671	1e-05	0.19205	3e-05	-0.00224	1e-05
MCM21	YDR318W	0.16274	3e-05	0.22877	1e-05	0.06227	0
MCM22	YJR135C	-0.03964	0	-0.02609	0	-0.08032	8e-05
MCR1	YKL150W	-0.03091	0.00017	-0.06554	2e-05	-0.08308	0.00015
MCT1	YOR221C	0.34687	1e-05	0.06789	1e-05	0.07198	3e-05
MCX1	YBR227C	-0.07375	0	-0.01695	0	-0.10952	2e-05
MDE1	YJR024C	0.0814	1e-05	0.04865	2e-05	0.08376	2e-05
MDG1	YNL173C	-0.08328	0	-0.12766	1e-05	-0.1093	0
MDH1	YKL085W	0.21061	1e-05	0.08119	1e-05	-0.01158	1e-05
MDH2	YOL126C	0.06368	0	0.11827	0	0.09203	0
MDH3	YDL078C	-0.30514	1e-05	-0.37497	2e-05	-0.15303	4e-05
MDJ2	YNL328C	-0.04015	1e-05	0.02816	1e-05	0.10206	4e-05
MDL1	YLR188W	0.11465	0	0.04202	0	0.01673	2e-05
MDL2	YPL270W	0.14538	1e-05	0.09651	0	0.03846	2e-05
MDM1	YML104C	-0.02943	1e-05	-0.02708	2e-05	0.0237	6e-05
MDM10	YAL010C	-0.01529	0	0.05811	7e-05	0.15279	2e-05
MDM12	YOL009C	0.19281	0	0.04715	0.00028	-0.07649	6e-05
MDM30	YLR368W	0.18843	0	0.20564	6e-05	0.06509	8e-05
MDM31	YHR194W	-0.18959	0.00014	0.01786	0.00018	-0.06967	1e-05
MDM34	YGL219C	-0.05219	0.0001	0.02999	0	0.02556	0
MDM35	YKL053C-A	0.11487	7e-05	0.09608	9e-05	0.03253	1e-05
MDM36	YPR083W	0.03838	0	0.08813	1e-05	0.13633	0
MDM38	YOL027C	-0.06571	0	-0.10173	2e-05	-0.24982	2e-05
MDR1	YGR100W	-0.01831	1e-05	-0.04362	1e-05	0.02443	1e-05
MDS3	YGL197W	-0.08228	5e-05	-0.02479	2e-05	0.03542	0
MDV1	YJL112W	0.02019	1e-05	-0.15266	5e-05	-0.4135	0.00022
MDY2	YOL111C	-0.00033	3e-05	-0.03268	4e-05	0.05563	2e-05
MED1	YPR070W	0.09714	2e-05	0.02352	0	0.05176	0
MEH1	YKR007W	-0.08549	3e-05	-0.01173	7e-05	-0.05248	0
MEI4	YER044C-A	-0.0435	2e-05	0.07773	0.00023	-0.01065	5e-05
MEI5	YPL121C	0.11483	2e-05	0.03572	1e-05	-0.0532	0
MEK1	YOR351C	-0.17976	7e-05	0.03345	2e-05	0.119	2e-05
MEP1	YGR121C	-0.0287	0	0.03097	1e-05	-0.00922	0
MEP2	YNL142W	0.05997	3e-05	0.04064	2e-05	-0.03765	4e-05
MEP3	YPR138C	-0.01676	0	0.02855	0	-0.05055	0
MET1	YKR069W	-0.07104	0	0.03109	2e-05	0.07301	6e-05
MET10	YFR030W	-0.05491	0	-0.01708	0	0.00054	1e-05
MET12	YPL023C	0.0059	0	0.04915	0	0.13778	1e-05
MET13	YGL125W	-0.00641	1e-05	0.06784	0	0.01152	0
MET14	YKL001C	0.14121	0	0.08081	0.00014	-0.02144	1e-05
MET16	YPR167C	0.15621	2e-05	0.19234	2e-05	0.17708	0
MET17	YLR303W	-0.0508	1e-05	-0.07293	1e-05	-0.05949	3e-05
MET2	YNL277W	-0.05121	4e-05	0.04827	0.00012	0.2441	5e-05
MET22	YOL064C	0.03896	3e-05	0.1463	1e-05	0.05792	6e-05
MET28	YIR017C	0.02781	0	0.11891	3e-05	-0.00528	4e-05
MET3	YJR010W	0.09596	4e-05	0.03082	3e-05	-0.01285	7e-05
MET31	YPL038W	0.03846	0	-0.09714	1e-05	0.00262	2e-05
MET32	YDR253C	0.00554	5e-05	0.02054	7e-05	0.11188	2e-05
MET5	YJR137C	-0.0062	0	-0.14387	0	0.05483	4e-05
MET6	YER091C	-0.02852	0	0.03112	0	-0.07865	0
MET8	YBR213W	-0.34369	1e-05	-0.42738	1e-05	-0.50046	0.00026
MEU1	YLR017W	0.0197	1e-05	-0.02488	8e-05	-0.005	1e-05
MF(ALPHA)1	YPL187W	-0.15497	1e-05	-0.0934	2e-05	-0.01499	2e-05
MF(ALPHA)2	YGL089C	-0.00543	0	-0.02724	0	0.01988	1e-05
MFA1	YDR461W	0.06141	3e-05	0.0599	2e-05	0.31365	5e-05
MFB1	YDR219C	0.10793	1e-05	0.05505	0	0.00947	3e-05
MFG1	YDL233W	0.06837	3e-05	0.00423	1e-05	-0.01436	6e-05
MFM1	YPL060W	0.03862	2e-05	-0.3114	2e-05	-0.35138	6e-05
MGA1	YGR249W	-0.02324	1e-05	0.00827	2e-05	-0.02753	1e-05
MGA2	YIR033W	-0.12391	0	-0.12213	9e-05	0.09834	1e-05
MGR1	YCL044C	0.03857	0	0.04779	2e-05	0.10912	0
MGR2	YPL098C	0.15994	0	0.02007	0	0.03093	1e-05
MGR3	YMR115W	-0.12183	1e-05	0.00803	1e-05	-0.05012	8e-05
MGT1	YDL200C	0.02007	0	-0.00394	0	-0.04527	0
MHO1	YJR008W	-0.09211	0	-0.25654	1e-05	-0.45659	0.00023
MHP1	YJL042W	-0.0706	5e-05	-0.22803	1e-05	0.01426	2e-05
MHT1	YLL062C	-0.02948	6e-05	0.01335	1e-05	-0.02595	0.00033
MIC14	YDR031W	-0.02467	1e-05	-0.0166	0	0.09519	1e-05
MIC17	YMR002W	0.06322	5e-05	-0.0022	0	0.03688	0
MIC23	YBL107C	0.01672	0	0.02289	0	0.24497	1e-05
MID1	YNL291C	0.02343	1e-05	0.04507	1e-05	0.28933	2e-05
MID2	YLR332W	-0.04012	0	-0.0284	0	-0.00727	0
MIG1	YGL035C	-0.05069	1e-05	-0.03323	1e-05	0.01973	1e-05
MIG2	YGL209W	0.02968	0	-0.05941	0.00013	-0.04269	0
MIG3	YER028C	0.02378	0	0.0793	2e-05	0.08302	2e-05
MIH1	YMR036C	0.11503	0	0.1034	4e-05	0.06382	0
MIP6	YHR015W	-0.07207	0	0.00144	0	-0.09111	1e-05
MIR1	YJR077C	-0.04616	1e-05	0.079	2e-05	0.38308	2e-05
MIS1	YBR084W	-0.0136	5e-05	-0.11205	0	-0.03667	1e-05
MKC7	YDR144C	-0.06385	1e-05	0.0039	1e-05	-0.01284	1e-05
MKK1	YOR231W	-0.10903	1e-05	0.01197	1e-05	0.07725	0
MKK2	YPL140C	-0.14479	0	0.04526	1e-05	0.11156	1e-05
MKS1	YNL076W	0.08401	1e-05	0.15872	2e-05	0.06701	1e-05
MKT1	YNL085W	-0.10391	1e-05	0.05272	1e-05	0.06334	6e-05
MLC2	YPR188C	0.01786	1e-05	-0.02224	0	-0.04227	1e-05
MLF3	YNL074C	-0.06427	1e-05	0.02693	0	0.01857	0
MLH1	YMR167W	-0.07443	4e-05	-0.04038	1e-05	-0.01568	0
MLH2	YLR035C	0.23259	0	-0.043	0	0.12027	1e-05
MLH3	YPL164C	0.0717	0	0.05868	0	0.029	1e-05
MLP1	YKR095W	-0.07162	0	-0.1002	1e-05	-0.08697	6e-05
MLP2	YIL149C	-0.15547	1e-05	-0.15816	4e-05	0.07462	0.00024
MMM1	YLL006W	0.17764	4e-05	0.1772	1e-05	-0.09456	7e-05
MMP1	YLL061W	-0.00675	0	-0.01172	1e-05	0.00145	3e-05
MMR1	YLR190W	0.03194	1e-05	-0.04121	3e-05	0.08836	3e-05
MMS1	YPR164W	0.05692	1e-05	-0.02676	0.00011	-0.0517	1e-05
MMS2	YGL087C	0.10265	1e-05	0.1312	0	0.01382	0
MMS22	YLR320W	0.28691	1e-05	0.20887	1e-05	0.21211	0
MMS4	YBR098W	-0.11581	0	0.00013	2e-05	-0.07753	0.00015
MMT1	YMR177W	-0.04689	0	-0.0674	0	-0.06199	3e-05
MMT2	YPL224C	0.06967	0	0.12956	3e-05	0.0686	0
MND2	YIR025W	0.03691	1e-05	-0.00635	0.00017	0.14245	0
MNE1	YOR350C	0.21012	5e-05	0.18081	1e-05	0.14447	0
MNL1	YHR204W	0.02671	1e-05	0.10533	0	0.03564	5e-05
MNL2	YLR057W	0.00934	2e-05	-0.00035	7e-05	-0.0061	1e-05
MNN1	YER001W	-0.03972	1e-05	-0.01064	0	-0.06183	0
MNN10	YDR245W	-0.17548	0	-0.15484	5e-05	-0.08679	5e-05
MNN11	YJL183W	0.01926	1e-05	0.0275	6e-05	-0.04783	1e-05
MNN2	YBR015C	-0.24668	1e-05	-0.26021	9e-05	-0.35458	4e-05
MNN4	YKL201C	0.06248	1e-05	0.0623	1e-05	-0.16602	0
MNN5	YJL186W	0.02822	8e-05	0.15833	0.00025	0.01237	0.00051
MNR2	YKL064W	-0.03718	1e-05	0.00055	2e-05	0.01372	2e-05
MNS1	YJR131W	-0.0529	3e-05	-0.12489	1e-05	0.05139	3e-05
MNT2	YGL257C	0.08329	1e-05	0.14711	0	0.14583	0
MNT3	YIL014W	-0.00539	1e-05	0.11563	2e-05	-0.0152	2e-05
MNT4	YNR059W	0.00045	1e-05	-0.04478	0	0.10295	1e-05
MOD5	YOR274W	0.02835	2e-05	0.09387	5e-05	-0.06387	1e-05
MOG1	YJR074W	0.08357	0	0.08187	4e-05	-0.06732	2e-05
MOH1	YBL049W	0.0205	0	-0.01809	2e-05	-0.14255	0
MON1	YGL124C	0.00031	1e-05	-0.05622	0.00015	-0.0355	0.00016
MON2	YNL297C	0.08508	0	0.03362	0	0.01765	0
MOS2	YGR235C	-0.05307	2e-05	-0.06753	1e-05	-0.05432	3e-05
MOT3	YMR070W	-0.10994	0	-0.01581	0	0.0071	0
MPA43	YNL249C	-0.08967	9e-05	-0.0865	4e-05	0.00456	4e-05
MPC2	YHR162W	0.2134	4e-05	0.28088	1e-05	0.13221	0
MPC54	YOR177C	-0.04769	1e-05	-0.00433	1e-05	-0.02739	2e-05
MPD1	YOR288C	0.04477	2e-05	0.04171	4e-05	-0.05073	0.00033
MPD2	YOL088C	0.00085	8e-05	0.06318	4e-05	0.04228	0.0003
MPH1	YIR002C	-0.7124	4e-05	-0.76965	1e-05	-0.79118	1e-05
MPM1	YJL066C	0.01276	2e-05	-0.54414	4e-05	-0.78397	5e-05
MPP6	YNR024W	0.03105	2e-05	0.00508	2e-05	0.16164	0
MRC1	YCL061C	0.19402	1e-05	0.14326	0	0.05742	0
MRE11	YMR224C	0.3067	0	0.33926	0.00028	0.33313	2e-05
MRH1	YDR033W	-0.1252	0	-0.13162	0	-0.23992	3e-05
MRI1	YPR118W	-0.06013	3e-05	-0.04757	1e-05	0.04038	7e-05
MRK1	YDL079C	0.15777	5e-05	0.37898	1e-05	0.48115	0
MRL1	YPR079W	0.08143	0	0.05585	1e-05	0.03176	0
MRM2	YGL136C	-0.13089	1e-05	-0.1412	1e-05	-0.12766	1e-05
MRN1	YPL184C	0.03511	1e-05	0.003	0	-0.00972	2e-05
MRP13	YGR084C	0.02668	0	-0.0272	1e-05	0.01567	0
MRP49	YKL167C	0.08935	1e-05	0.1605	0	0.18117	0
MRP8	YKL142W	-0.01147	1e-05	-0.02707	0	0.12741	0
MRPL1	YDR116C	0.16776	1e-05	0.0473	1e-05	0.07423	0
MRPL10	YNL284C	-0.18122	9e-05	0.10173	0	-0.10031	0
MRPL39	YML009C	0.20148	0	0.18025	2e-05	0.11332	0
MRPL44	YMR225C	0.12251	3e-05	0.07448	0.00019	0.15277	1e-05
MRPL50	YNR022C	-0.03288	0	0.01338	0	-0.0034	0
MRPS17	YMR188C	-0.04261	0	0.04295	0	0.01512	0
MRS2	YOR334W	-0.3021	5e-05	-0.3857	8e-05	-0.45548	0.0002
MRS3	YJL133W	0.0788	0	0.09879	1e-05	-0.10562	1e-05
MRS4	YKR052C	-0.08193	0	-0.10295	3e-05	0.0154	1e-05
MRT4	YKL009W	-0.23493	0.00046	-0.46381	0.00062	-0.41976	0.00019
MSA1	YOR066W	0.12072	0	0.11934	1e-05	0.08646	3e-05
MSA2	YKR077W	-0.0629	1e-05	-0.07034	1e-05	0.23204	0
MSB1	YOR188W	0.06921	8e-05	0.03513	0.00038	0.06962	5e-05
MSB2	YGR014W	0.03502	2e-05	0.00673	0	-0.08268	1e-05
MSB3	YNL293W	-0.02896	2e-05	-0.02056	5e-05	0.20825	2e-05
MSB4	YOL112W	-0.0386	0	-0.04004	3e-05	0.03334	1e-05
MSC1	YML128C	-0.11618	0	0.13926	0	-0.09218	0
MSC2	YDR205W	-0.08332	1e-05	-0.09015	0	-0.01534	3e-05
MSC3	YLR219W	-0.14458	4e-05	-0.06081	0	0.03223	1e-05
MSC6	YOR354C	0.1105	1e-05	0.04667	1e-05	0.01165	8e-05
MSC7	YHR039C	0.0176	0	0.00669	4e-05	0.02619	0
MSG5	YNL053W	0.03455	0	-0.02649	1e-05	-0.00474	2e-05
MSH2	YOL090W	-0.30311	0.00063	-0.19489	0.00039	-0.25363	0.00154
MSH3	YCR092C	-0.02607	0	0.07199	3e-05	-0.05243	0
MSH4	YFL003C	-0.05231	1e-05	0.01396	5e-05	-0.06735	0
MSH5	YDL154W	-0.02829	0	0.07311	1e-05	0.03617	1e-05
MSH6	YDR097C	-0.03345	0	0.03917	8e-05	0.03436	1e-05
MSI1	YBR195C	0.09534	2e-05	-0.05593	8e-05	0.11622	2e-05
MSN1	YOL116W	0.13139	1e-05	0.21594	2e-05	0.05823	7e-05
MSN2	YMR037C	-0.01205	0	-0.02881	0	-0.07697	0
MSN4	YKL062W	-0.04574	2e-05	-0.07332	1e-05	-0.05126	2e-05
MSN5	YDR335W	0.16698	0	0.18612	1e-05	0.17268	0
MSO1	YNR049C	-0.02177	1e-05	-0.00107	0	-0.02484	1e-05
MSP1	YGR028W	-0.03146	1e-05	-0.01351	2e-05	-0.00021	1e-05
MSS1	YMR023C	-0.03127	0	-0.01981	1e-05	0.0047	0
MSS11	YMR164C	-0.04385	0	-0.111	1e-05	-0.02921	0
MSS18	YPR134W	0.15715	4e-05	0.1527	2e-05	0.15736	3e-05
MST27	YGL051W	0.01993	0	-0.06551	1e-05	0.05637	1e-05
MTC1	YJL123C	0.02922	0	-0.05003	2e-05	-0.00067	4e-05
MTC2	YKL098W	0.06196	0	0.04608	0	0.00173	1e-05
MTC3	YGL226W	0.05533	1e-05	-0.02272	6e-05	0.00047	0
MTC4	YBR255W	-0.0495	6e-05	0.09575	2e-05	0.04773	0
MTC5	YDR128W	-0.05674	1e-05	0.04168	1e-05	0.04369	0
MTC6	YHR151C	0.19234	1e-05	0.19103	2e-05	0.26752	1e-05
MTC7	YEL033W	0.04027	0	0.17319	1e-05	0.10188	2e-05
MTD1	YKR080W	-0.12634	1e-05	0.03768	0	0.09974	2e-05
MTH1	YDR277C	-0.09812	0	-0.15235	4e-05	-0.01327	1e-05
MTL1	YGR023W	-0.18169	4e-05	-0.10166	0	0.02957	0.00011
MTO1	YGL236C	0.04358	0	0.08716	0	-0.0341	2e-05
MTQ1	YNL063W	0.12322	0	0.0796	1e-05	0.06955	4e-05
MUB1	YMR100W	-0.0957	2e-05	-0.05961	1e-05	-0.05593	0
MUD1	YBR119W	0.0558	2e-05	-0.00802	0.00044	0.01851	0.00102
MUD2	YKL074C	0.29176	0	0.20612	4e-05	0.07561	0
MUK1	YPL070W	0.08451	0	0.09272	3e-05	0.13956	1e-05
MUM2	YBR057C	-0.0831	1e-05	-0.39247	2e-05	-0.09014	0
MUM3	YOR298W	0.06953	2e-05	0.11338	0	0.1691	0
MUP1	YGR055W	0.01041	4e-05	0.07748	1e-05	0.06481	7e-05
MUP3	YHL036W	-0.03294	0	-0.08632	0	0.00902	1e-05
MUS81	YDR386W	0.03858	6e-05	-0.11938	3e-05	-0.09502	6e-05
MVB12	YGR206W	-0.15954	0	-0.11711	1e-05	-0.11677	3e-05
MVP1	YMR004W	0.10602	5e-05	0.09888	2e-05	0.19016	2e-05
MXR1	YER042W	-0.09722	1e-05	0.02206	0.00037	-0.06561	6e-05
MXR2	YCL033C	0.09299	0	0.10645	0	0.24622	1e-05
MYO3	YKL129C	-0.07764	1e-05	-0.06739	1e-05	0.05658	1e-05
MYO4	YAL029C	0.00995	1e-05	0.10711	3e-05	-0.05788	1e-05
MYO5	YMR109W	-0.03991	1e-05	0.0086	0	0.02775	0
MZM1	YDR493W	0.11623	0	0.10018	1e-05	-0.0286	0
NAB6	YML117W	-0.06569	0	-0.02522	3e-05	0.02005	0
NAM7	YMR080C	0.0405	0	-0.00302	0	0.07111	2e-05
NAM8	YHR086W	0.04386	3e-05	-0.02125	5e-05	-0.04683	3e-05
NAP1	YKR048C	-0.12439	4e-05	-0.0778	0.00013	-0.31916	0.00013
NAS2	YIL007C	-0.01125	2e-05	-0.03459	3e-05	-0.01345	0.00021
NAS6	YGR232W	-0.02088	1e-05	-0.04578	0	-0.13649	0
NAT5	YOR253W	-0.03243	1e-05	0.04584	1e-05	0.20028	3e-05
NBA1	YOL070C	-0.06637	2e-05	0.01248	2e-05	-0.07881	1e-05
NBP2	YDR162C	-0.3786	0.0001	-0.2215	6e-05	-0.09113	1e-05
NCA2	YPR155C	-0.00072	8e-05	-0.02809	1e-05	0.01217	1e-05
NCA3	YJL116C	-0.2304	4e-05	-0.10742	0.00015	-0.13841	0.00041
NCE102	YPR149W	0.02362	0	0.01154	0	0.06737	2e-05
NCL1	YBL024W	0.09147	5e-05	0.34633	2e-05	0.18677	8e-05
NCS2	YNL119W	0.40035	0	0.19361	1e-05	0.0946	5e-05
NCS6	YGL211W	0.14803	1e-05	0.1044	0	0.15254	1e-05
NDE1	YMR145C	-0.52084	0	-0.7071	8e-05	-0.90558	0.00021
NDE2	YDL085W	0.07887	0	0.08831	5e-05	0.12292	1e-05
NDI1	YML120C	-0.02871	0.00046	-0.00319	0.00066	-0.05781	0.00024
NDJ1	YOL104C	0.01454	3e-05	-0.0268	4e-05	-0.00605	0.00039
NDL1	YLR254C	0.02717	5e-05	0.04707	1e-05	-0.04549	0
NDT80	YHR124W	-0.05495	1e-05	-0.06548	1e-05	0.01048	1e-05
NEJ1	YLR265C	-0.09069	0	0.02074	0	-0.01584	0
NEM1	YHR004C	-0.05706	1e-05	-0.16677	3e-05	-0.05098	0
NEW1	YPL226W	0.17267	1e-05	0.15345	1e-05	0.12714	1e-05
NFI1	YOR156C	-0.07221	0	-0.0497	1e-05	-0.09427	3e-05
NFT1	YKR103W	0.06376	0	0.06428	0	0.07301	1e-05
NFU1	YKL040C	0.08045	1e-05	0.04211	1e-05	0.04112	4e-05
NGL1	YOL042W	-0.01892	2e-05	0.02172	0	0.16985	1e-05
NGL2	YMR285C	0.00451	0	0.02388	3e-05	0.12364	1e-05
NGL3	YML118W	0.05421	1e-05	0.02636	3e-05	0.05955	4e-05
NGR1	YBR212W	0.01368	1e-05	-0.36766	1e-05	-0.00165	1e-05
NHA1	YLR138W	0.01973	1e-05	-0.03506	1e-05	-0.06628	2e-05
NHP10	YDL002C	0.07712	0	0.05532	1e-05	-0.1255	1e-05
NHP6A	YPR052C	0.17949	0	0.12324	1e-05	0.14532	0
NIF3	YGL221C	-0.0465	0	-0.02836	1e-05	-0.0425	0
NIP100	YPL174C	0.24937	0	0.13532	1e-05	0.13375	2e-05
NIS1	YNL078W	-0.02592	3e-05	-0.03679	2e-05	-0.00652	0
NIT1	YIL164C	0.03336	1e-05	-0.10294	8e-05	0.05352	2e-05
NIT2	YJL126W	0.12467	0	0.11354	0.00012	0.08687	1e-05
NIT3	YLR351C	-0.01418	2e-05	-0.02648	2e-05	-0.00488	0
NKP1	YDR383C	0.06479	0	-0.05524	0	-0.04395	0
NKP2	YLR315W	0.14279	0.0001	0.09982	4e-05	-0.42656	7e-05
NMA1	YLR328W	-0.06271	0	-0.03263	1e-05	-0.1035	0
NMA111	YNL123W	0.15006	0	0.19382	2e-05	0.02214	1e-05
NMA2	YGR010W	0.10351	1e-05	-0.0217	0	0.04932	2e-05
NMD2	YHR077C	0.00171	0	0.1482	2e-05	0.03785	0
NMD4	YLR363C	0.02306	0	-0.00345	1e-05	-0.03457	1e-05
NNF2	YGR089W	0.1421	0	0.04786	1e-05	0.10612	0
NNK1	YKL171W	-0.10177	0	-0.07033	0	-0.13093	1e-05
NNT1	YLR285W	0.03107	0	-0.00481	0	-0.07411	0
NOP12	YOL041C	0.04652	1e-05	0.05331	0.0001	-0.05088	0.0001
NOP13	YNL175C	-0.02044	0	-0.08739	3e-05	-0.05975	2e-05
NOP16	YER002W	0.00202	1e-05	-0.03516	1e-05	-0.04115	1e-05
NOP6	YDL213C	-0.17219	0	-0.04677	7e-05	0.01126	7e-05
NPL4	YBR170C	0.03496	1e-05	-0.07391	1e-05	0.07827	7e-05
NPP1	YCR026C	0.0242	0.0001	0.0049	0.0006	0.0094	0.00039
NPP2	YEL016C	-0.00314	0	-0.0491	0	0.00991	1e-05
NPR1	YNL183C	-0.09459	7e-05	-0.01346	3e-05	0	0
NPR3	YHL023C	-0.03371	1e-05	-0.1068	2e-05	-0.20023	9e-05
NPT1	YOR209C	0.16913	1e-05	0.0837	3e-05	0.07109	1e-05
NPY1	YGL067W	0.06201	0	0.09619	0	0.03688	1e-05
NQM1	YGR043C	0.02859	0	0.03791	1e-05	-0.0895	0
NRG1	YDR043C	-0.05338	1e-05	-0.03916	0	-0.12419	6e-05
NRG2	YBR066C	0.10267	1e-05	0.08124	0	0.12183	1e-05
NRK1	YNL129W	-0.15792	1e-05	-0.24985	0.00018	-0.00161	6e-05
NRM1	YNR009W	-0.07868	0	0.11186	0	0.03963	3e-05
NRP1	YDL167C	0.00296	0.0001	0.00954	0	-0.04712	3e-05
NRT1	YOR071C	-0.08878	0	-0.06509	1e-05	0.02427	2e-05
NSG1	YHR133C	-0.02725	0	0.02907	8e-05	0.18281	6e-05
NSG2	YNL156C	0.08226	3e-05	0.02503	0	-0.06289	3e-05
NSI1	YDR026C	0.01157	2e-05	-0.04793	1e-05	0.00586	0
NST1	YNL091W	-0.36045	0.00039	-0.37878	0.00038	-0.49962	0.00038
NTA1	YJR062C	0.27997	1e-05	-0.02112	1e-05	-0.0827	4e-05
NTC20	YBR188C	-0.01064	2e-05	-0.08234	0.00017	0.05088	5e-05
NTE1	YML059C	-0.01866	5e-05	-0.03496	2e-05	-0.04476	1e-05
NTG1	YAL015C	0.2424	0	0.65947	0	0.22463	1e-05
NTG2	YOL043C	-0.55608	3e-05	-0.32854	1e-05	-0.41099	0.00057
NTH1	YDR001C	0.0016	7e-05	0.09549	0	0.07036	1e-05
NTH2	YBR001C	0.01528	2e-05	-0.06054	0.00065	0.03553	0.00034
NTO1	YPR031W	0.0627	1e-05	0.03271	0	-0.01571	0
NUC1	YJL208C	-0.13859	3e-05	-0.03591	1e-05	0.02477	1e-05
NUM1	YDR150W	-0.14515	0	-0.09029	4e-05	-0.05411	0
NUP100	YKL068W	0.00991	0	0.00047	0	0.10456	1e-05
NUP133	YKR082W	-0.26406	0.01793	-0.25703	0.07202	-0.44878	0.0585
NUP170	YBL079W	-0.01988	0	0.22421	1e-05	-0.03989	0
NUP188	YML103C	-0.01835	0	0.01452	0	-0.12962	2e-05
NUP2	YLR335W	-0.16401	0	-0.17673	0	-0.02827	0
NUP42	YDR192C	0.07969	1e-05	0.03946	1e-05	0.09969	0
NUP53	YMR153W	-0.07957	0	-0.02977	1e-05	-0.04698	1e-05
NUP60	YAR002W	0.05254	1e-05	0.0235	0	0.08413	1e-05
NUR1	YDL089W	-0.04557	0	-0.01462	1e-05	0.0284	1e-05
NUT1	YGL151W	-0.06862	3e-05	-0.06228	0	-0.01264	6e-05
NVJ1	YHR195W	-0.02315	0	-0.03488	1e-05	0.0604	0
NVJ2	YPR091C	0.01351	1e-05	0.03389	1e-05	0.06338	0
NYV1	YLR093C	0.06881	0	0.04412	1e-05	-0.05178	0
OAC1	YKL120W	0.00282	0	0.0715	0	-0.14134	0
OAF1	YAL051W	-0.02041	1e-05	0.14078	2e-05	-0.02634	6e-05
OAF3	YKR064W	-0.08715	1e-05	-0.08778	0	0.08796	0
OAR1	YKL055C	0.22392	1e-05	0.18682	0	0.09709	6e-05
OAZ1	YPL052W	0.12488	0	0.02055	0	-0.04862	3e-05
OCA1	YNL099C	-0.05406	0	-0.24681	0	-0.41289	0.00064
OCA2	YNL056W	-0.06457	0	-0.08647	2e-05	-0.21903	0.00015
OCA4	YCR095C	-0.09273	0	-0.03808	0	-0.08334	0
OCA5	YHL029C	-0.06755	1e-05	-0.10242	0	-0.01795	2e-05
OCA6	YDR067C	-0.01153	3e-05	-0.21865	1e-05	-0.13421	5e-05
ODC1	YPL134C	-0.06319	1e-05	0.00845	1e-05	0.03618	2e-05
ODC2	YOR222W	0.03905	0	0.00167	1e-05	-0.11226	2e-05
OGG1	YML060W	-5e-05	0	0.05651	0	-0.00993	1e-05
OLA1	YBR025C	-0.23939	7e-05	-0.21345	0.00066	-0.01379	1e-05
OM14	YBR230C	0.11671	0	0.04725	1e-05	-0.00523	3e-05
OM45	YIL136W	-0.01295	1e-05	0.0193	5e-05	-0.00161	0
OMA1	YKR087C	0.14693	0	0.1211	1e-05	-0.04696	0
OMS1	YDR316W	0.04792	0	-0.23597	5e-05	-0.04665	0
OPI1	YHL020C	0.22414	0	0.29547	0	0.13727	0
OPI10	YOL032W	0.1015	3e-05	0.03835	5e-05	-0.01143	0
OPT1	YJL212C	0.08777	1e-05	0.05315	2e-05	0.10336	3e-05
OPT2	YPR194C	-0.03139	1e-05	-0.00198	0	0.16081	1e-05
OPY1	YBR129C	0.03185	2e-05	-0.1005	5e-05	0.0906	2e-05
OPY2	YPR075C	-0.08665	0	-0.07532	0	-0.05634	0
ORM1	YGR038W	-0.11451	1e-05	-0.07105	1e-05	-0.0279	1e-05
ORM2	YLR350W	0.06052	0	-0.05024	0	-0.09008	1e-05
OSH2	YDL019C	0.0119	1e-05	0	5e-05	0.0579	5e-05
OSH3	YHR073W	0.02293	0	0.03429	1e-05	-0.10511	0
OSH6	YKR003W	-0.04349	0	-0.04043	4e-05	0.03713	2e-05
OSM1	YJR051W	0.16748	2e-05	0.04757	0.00012	0.21158	3e-05
OST3	YOR085W	-0.2393	8e-05	-0.45115	0	-0.4365	6e-05
OST4	YDL232W	-0.22667	0.00062	-0.43524	0.00038	-0.38986	0.00034
OST5	YGL226C-A	0.0797	3e-05	0.0491	0	-0.02018	0
OST6	YML019W	-0.10002	0	-0.01907	2e-05	-0.05681	0
OSW1	YOR255W	0.14258	0	-0.01037	2e-05	-0.04461	1e-05
OSW2	YLR054C	0.03686	1e-05	0.05045	0	0.07195	0
OSW5	YMR148W	-0.13537	4e-05	-0.04601	5e-05	-5e-05	0
OTU1	YFL044C	0.06991	0	-0.01734	1e-05	0.07035	1e-05
OTU2	YHL013C	0.04672	0	0.03153	0	0.0465	0
OXP1	YKL215C	-0.12613	1e-05	-0.05736	3e-05	0.04173	1e-05
OXR1	YPL196W	0.16304	3e-05	-0.04255	4e-05	-0.09124	0
OYE2	YHR179W	0.0749	0	0.01332	0	0.05956	2e-05
OYE3	YPL171C	-0.00607	0	-0.06975	0	-0.00723	0
PAA1	YDR071C	-0.26145	1e-05	-0.21225	0.00023	-0.10514	0.00011
PAC1	YOR269W	-0.01612	3e-05	0.04612	1e-05	-0.02544	0
PAC10	YGR078C	-0.18304	0.00052	-0.17311	0.0009	-0.37667	6e-05
PAC11	YDR488C	0.04662	0	0.09324	0	0.05591	0
PAC2	YER007W	-0.38217	0.0001	-0.41969	0.00025	-0.33901	0.00023
PAD1	YDR538W	-0.03261	0	0.0579	0	0.00247	2e-05
PAI3	YMR174C	-0.02272	1e-05	0.00194	0	0.01597	2e-05
PAL1	YDR348C	0.08199	1e-05	0.03037	0	0.03554	0
PAM1	YDR251W	-0.07306	3e-05	-0.02529	0	0.04051	2e-05
PAM17	YKR065C	-0.04641	1e-05	-0.0088	2e-05	0.09649	9e-05
PAN2	YGL094C	0.04177	1e-05	0.10253	2e-05	-0.01161	1e-05
PAN3	YKL025C	0.04894	0	0.07205	0	-0.07213	0
PAN6	YIL145C	0.12599	0	0.26064	0	0.07153	0
PAP2	YOL115W	0.13813	8e-05	0.10289	5e-05	-0.10132	0.00047
PAR32	YDL173W	-0.07827	1e-05	-0.12441	2e-05	-0.106	1e-05
PAT1	YCR077C	-0.33967	0.00019	-0.23765	2e-05	-0.25209	0.0001
PAU11	YGL261C	-0.07456	0	-0.07304	3e-05	0.08011	0
PAU13	YHL046C	-0.03871	0	-0.07368	0	-0.01893	2e-05
PAU17	YLL025W	-0.01935	0	-0.06659	1e-05	0.00581	0
PAU2	YEL049W	-0.0246	0	-0.1242	5e-05	0.05116	0
PAU23	YLR037C	-0.00516	0	0.02624	0	0.0199	1e-05
PAU24	YBR301W	-0.06802	3e-05	-0.04984	0	-0.01895	1e-05
PAU4	YLR461W	0.02706	0	0.01391	0	0.03253	0
PAU5	YFL020C	-0.10416	0	-0.12558	0	-0.01452	0
PAU7	YAR020C	0.14154	1e-05	0.42519	4e-05	0.1718	0
PAU8	YAL068C	0.00676	6e-05	0.07855	3e-05	-0.16887	0.0001
PBA1	YLR199C	-0.36557	2e-05	-0.37975	5e-05	-0.40318	3e-05
PBI2	YNL015W	-0.0014	4e-05	0.02532	1e-05	-0.01178	5e-05
PBP1	YGR178C	-0.09548	0	-0.0337	2e-05	-0.09596	2e-05
PBP2	YBR233W	-0.13247	0	-0.04053	0	-0.10407	0
PBP4	YDL053C	0.05834	0	0.05303	3e-05	0.12643	3e-05
PBS2	YJL128C	-0.30155	0.0009	-0.48929	0.00075	-0.60533	0.00548
PBY1	YBR094W	-0.03394	2e-05	0.07837	1e-05	-0.02619	1e-05
PCA1	YBR295W	0.0813	2e-05	0.00297	2e-05	0.04741	5e-05
PCD1	YLR151C	-0.04703	2e-05	-0.02654	1e-05	0.05343	1e-05
PCH2	YBR186W	-0.0516	3e-05	0.03278	2e-05	-0.1389	8e-05
PCI8	YIL071C	0.16299	1e-05	0.09451	1e-05	0.00422	1e-05
PCK1	YKR097W	-0.07145	8e-05	-0.03051	3e-05	0.01492	3e-05
PCL1	YNL289W	0.04665	0	-0.01239	1e-05	0.05221	0
PCL2	YDL127W	0.05908	0	0.11702	3e-05	0.04121	0
PCL6	YER059W	0.01173	3e-05	0.09453	3e-05	-0.00235	6e-05
PCL7	YIL050W	-0.08586	0	-0.00413	2e-05	0.00999	1e-05
PCL8	YPL219W	-0.08758	0	-0.12504	1e-05	-0.15674	2e-05
PCL9	YDL179W	-0.05622	0	-0.04948	1e-05	-0.18138	1e-05
PCS60	YBR222C	-0.15361	6e-05	-0.01015	4e-05	-0.25548	0.00011
PCT1	YGR202C	0.04138	1e-05	0.04001	0	-0.01014	0.00011
PDA1	YER178W	0.03636	1e-05	0.09398	6e-05	0.08216	0
PDB1	YBR221C	0.05681	2e-05	0.26879	3e-05	0.13119	9e-05
PDC1	YLR044C	-0.01969	0	-0.1132	2e-05	-0.04891	0
PDC5	YLR134W	-0.17854	1e-05	-0.01479	0	0.0698	0
PDC6	YGR087C	0.00707	1e-05	0.01105	0	0.03709	0
PDE1	YGL248W	0.02376	0	-0.06923	2e-05	-0.03235	0.00011
PDE2	YOR360C	0.24332	2e-05	0.22487	2e-05	0.12766	0
PDH1	YPR002W	0.04876	0	-0.00568	1e-05	-0.00537	2e-05
PDR1	YGL013C	0.12519	1e-05	0.12697	1e-05	0.13196	0
PDR10	YOR328W	0.02511	0	0.0308	3e-05	0.01412	1e-05
PDR11	YIL013C	-0.05102	0	0.03621	1e-05	-0.05268	0
PDR12	YPL058C	-0.06433	0.00012	-0.12497	6e-05	0.00591	5e-05
PDR15	YDR406W	-0.17786	0	-0.1048	3e-05	-0.20904	3e-05
PDR16	YNL231C	-0.0101	9e-05	0.14589	2e-05	0.16515	2e-05
PDR3	YBL005W	-0.02431	1e-05	0.11458	0.00016	0.01587	0
PDR5	YOR153W	-0.06129	0	-0.01143	0	0.0202	0
PDR8	YLR266C	-0.04079	1e-05	-0.00822	0	0.11515	1e-05
PDX1	YGR193C	0.14005	0.00411	0.15313	0	-0.03325	0.00045
PEA2	YER149C	0.04872	1e-05	0.04722	1e-05	0.02313	1e-05
PEF1	YGR058W	0.03433	3e-05	0.05811	2e-05	-0.02694	0
PEP1	YBL017C	-0.12815	4e-05	-0.26273	0	-0.30359	0
PEP4	YPL154C	-0.13663	4e-05	-0.16504	4e-05	-0.17412	9e-05
PEP8	YJL053W	-0.24694	5e-05	-0.22433	0.00029	-0.22816	3e-05
PER1	YCR044C	-0.36368	4e-05	-0.48635	0.00013	-0.3753	8e-05
PER33	YLR064W	0.0766	5e-05	0.08079	3e-05	0.25619	5e-05
PES4	YFR023W	-0.03054	3e-05	-0.03731	0	-0.0772	1e-05
PET10	YKR046C	-0.00305	1e-05	-0.06817	2e-05	0.02108	2e-05
PET122	YER153C	0.14766	1e-05	0.12831	1e-05	0.05547	0
PET127	YOR017W	-0.00017	0	2e-05	0	-0.04585	0.00016
PET18	YCR020C	-0.05699	1e-05	-0.03403	0	-0.05843	0
PET20	YPL159C	-0.00302	2e-05	0.00849	4e-05	-0.07589	1e-05
PET494	YNR045W	0.05912	1e-05	0.04583	1e-05	-0.00927	0
PET8	YNL003C	-0.11135	4e-05	-0.24382	8e-05	-0.3587	0.0024
PEX1	YKL197C	-0.04049	1e-05	-0.00797	0	0.05817	0
PEX10	YDR265W	0.00479	1e-05	-0.01235	0	0.08909	0
PEX11	YOL147C	0.13215	0	0.2105	1e-05	0.15613	0.0001
PEX12	YMR026C	0.03997	1e-05	0.0401	0	0.0178	0
PEX13	YLR191W	0.14458	1e-05	0.10979	2e-05	0.08186	1e-05
PEX14	YGL153W	0.01165	0	-0.00457	0	-0.02757	0
PEX15	YOL044W	0	#NUM!	0	#NUM!	0	#NUM!
PEX17	YNL214W	0.09608	1e-05	1e-05	0	-0.14033	1e-05
PEX18	YHR160C	-0.32026	2e-05	-0.10184	7e-05	-0.15615	3e-05
PEX19	YDL065C	0.1186	0	0.15874	1e-05	0.11377	0
PEX2	YJL210W	0.09754	4e-05	0.06429	1e-05	0.18241	8e-05
PEX21	YGR239C	-0.01425	0	-0.02416	1e-05	0.04749	8e-05
PEX22	YAL055W	-0.01152	0	0.13374	1e-05	-0.09613	1e-05
PEX25	YPL112C	-0.12485	1e-05	-0.05706	0.00011	0.09812	9e-05
PEX27	YOR193W	0.06504	0	0.08127	0	-0.06063	2e-05
PEX28	YHR150W	-0.02589	1e-05	-0.00445	1e-05	-0.00873	0.00016
PEX29	YDR479C	-0.09258	1e-05	-0.04056	1e-05	-0.04474	1e-05
PEX3	YDR329C	0.02819	0	0.01846	0	-0.00285	0
PEX30	YLR324W	0.11481	0	0.05964	0	0.09306	2e-05
PEX31	YGR004W	-0.03975	0	0.01652	1e-05	-0.22786	0
PEX32	YBR168W	0.12671	0	0.37403	0	0.30178	0
PEX34	YCL056C	0.01037	0	0.077	1e-05	0.05325	0
PEX4	YGR133W	0.03278	7e-05	-0.07029	0.00028	-0.15411	0.00011
PEX5	YDR244W	0.02193	1e-05	0.0553	0	0.06704	0
PEX6	YNL329C	0.18046	0	0.23306	1e-05	0.1451	3e-05
PEX7	YDR142C	-0.05442	1e-05	0.01234	0	0.05926	1e-05
PEX8	YGR077C	0.00368	2e-05	0.07075	1e-05	0.11308	1e-05
PFA3	YNL326C	0.01781	0	0.00102	5e-05	-0.01934	2e-05
PFA4	YOL003C	-0.0816	1e-05	-0.03112	0	0.00504	4e-05
PFA5	YDR459C	0.20737	2e-05	0.2049	0	0.16263	0
PFK2	YMR205C	-0.29508	8e-05	-0.09455	1e-05	-0.1821	0.00012
PFK26	YIL107C	-0.02664	1e-05	-0.1172	0.0001	-0.13707	0.0002
PFK27	YOL136C	-0.05335	2e-05	-0.08638	0	0.03715	0
PFS1	YHR185C	0.1249	1e-05	0.16886	2e-05	-0.05547	3e-05
PGC1	YPL206C	-0.03383	0	-0.05363	0	-0.04854	6e-05
PGM1	YKL127W	-0.06688	2e-05	-0.02992	0	-0.0049	1e-05
PGM2	YMR105C	0.02028	0	0.16301	0	0.09766	1e-05
PGM3	YMR278W	0.02932	0	0.0023	1e-05	-0.04555	3e-05
PGU1	YJR153W	-0.03406	0	0.04035	3e-05	-0.02619	5e-05
PHA2	YNL316C	0.1523	0	0.10326	0	0.11923	2e-05
PHB1	YGR132C	0.02632	1e-05	0.1143	6e-05	-0.03956	0
PHB2	YGR231C	-0.05516	0	-0.08049	1e-05	-0.04333	0
PHD1	YKL043W	0.04526	8e-05	0.04037	2e-05	0.04879	0.00014
PHM6	YDR281C	0.01577	2e-05	-0.06901	0	0.00547	5e-05
PHM7	YOL084W	-0.07137	2e-05	-0.0813	1e-05	-0.03224	2e-05
PHO13	YDL236W	-0.03548	2e-05	0.09183	1e-05	0.09523	2e-05
PHO2	YDL106C	0.14623	1e-05	0.01372	4e-05	0.08176	1e-05
PHO23	YNL097C	-0.37491	0.00077	-0.26328	0.00051	-0.62247	0.01842
PHO3	YBR092C	0.08481	2e-05	0.08296	0	0.2184	1e-05
PHO4	YFR034C	0.0313	0	-0.02114	2e-05	0.02493	0
PHO8	YDR481C	0.14284	1e-05	0.18768	0	0.13348	1e-05
PHO80	YOL001W	0.01281	0	0.0504	0	-0.11974	3e-05
PHO81	YGR233C	0.05524	0	-0.02697	1e-05	-0.04546	0
PHO84	YML123C	0.09635	0	0.05279	3e-05	0.07772	6e-05
PHO86	YJL117W	0.20082	2e-05	0.23839	1e-05	0.26717	0
PHO87	YCR037C	0.05657	0	0.07906	0	0.02181	1e-05
PHO88	YBR106W	-0.40288	2e-05	-0.50536	2e-05	-0.60673	5e-05
PHO89	YBR296C	0.00304	1e-05	0.16443	3e-05	0.08607	0
PHO90	YJL198W	-0.10894	3e-05	-0.12849	3e-05	0.08697	1e-05
PHO91	YNR013C	0.09042	5e-05	0.2604	2e-05	0.44146	1e-05
PHR1	YOR386W	0.02311	0	0.02184	1e-05	-0.0885	5e-05
PIB1	YDR313C	-0.0197	1e-05	-0.00879	1e-05	0.00075	0
PIB2	YGL023C	0.04406	6e-05	0.02251	3e-05	0.0389	3e-05
PIC2	YER053C	-0.06856	0	0.05249	2e-05	0.03004	0
PIG1	YLR273C	-0.05024	1e-05	0.03198	1e-05	0.01315	1e-05
PIG2	YIL045W	0.0902	0	0.07636	0	0.07396	0
PIH1	YHR034C	-0.13287	0.00021	-0.12045	3e-05	-0.25691	1e-05
PIL1	YGR086C	0.03201	1e-05	0.0013	1e-05	-0.00866	0
PIN2	YOR104W	-0.01996	1e-05	-0.00149	0	0.08425	2e-05
PIN3	YPR154W	0.15863	0	0.12069	0	0.01987	2e-05
PIN4	YBL051C	-0.02471	0	-0.04496	0	0.0441	1e-05
PIP2	YOR363C	0.0885	9e-05	0.03404	0.0002	0.01185	0.00018
PIR1	YKL164C	0.04206	0	0.103	0	-0.04186	1e-05
PIR3	YKL163W	-0.00585	0	-0.00517	0	-0.04708	3e-05
PKH1	YDR490C	-0.04945	3e-05	0.00948	3e-05	-0.00866	8e-05
PKH3	YDR466W	-0.03243	1e-05	-0.02433	1e-05	-0.06149	0
PKP1	YIL042C	-0.02021	0	-0.04357	0	0.0546	0
PKP2	YGL059W	0.20629	0.00012	-0.216	0	-0.28502	0
PKR1	YMR123W	-0.37062	2e-05	-0.11461	3e-05	-0.23231	0
PLB1	YMR008C	0.09213	2e-05	0.13953	7e-05	-0.02575	2e-05
PLB2	YMR006C	0.00282	2e-05	0.02421	5e-05	0.06042	1e-05
PLB3	YOL011W	0.13956	0	0.08855	2e-05	0.05558	0
PLM2	YDR501W	-0.0525	3e-05	-0.18991	2e-05	-0.01868	2e-05
PLP1	YDR183W	-0.05808	0	-0.02747	0	0.10687	4e-05
PMA2	YPL036W	-0.17075	0	0.06037	1e-05	0.13515	2e-05
PMC1	YGL006W	-0.05217	1e-05	-0.10829	5e-05	-0.09773	0
PMD1	YER132C	-0.02379	0	0.01155	2e-05	-0.06558	1e-05
PML1	YLR016C	0.0636	0	0.00324	0	0.02192	0
PML39	YML107C	0.01407	1e-05	0.1526	7e-05	0.0014	0
PMP1	YCR024C-A	-0.07786	0	-0.11612	0	-0.01753	0.00011
PMP2	YEL017C-A	-0.10951	0	-0.24866	3e-05	-0.05224	1e-05
PMP3	YDR276C	0	#NUM!	0	#NUM!	0	#NUM!
PMR1	YGL167C	-0.34807	0	-0.5439	0.00015	-0.45462	0
PMS1	YNL082W	-0.13006	2e-05	0.02448	0	0.05167	0.00054
PMT1	YDL095W	0.03376	4e-05	-0.00531	0	0.00786	1e-05
PMT2	YAL023C	-0.1764	0	-0.23383	0	-0.25889	3e-05
PMT3	YOR321W	0.00698	3e-05	-0.0185	0	0.04119	3e-05
PMT5	YDL093W	-0.10359	0.00132	0.05415	0.00043	-0.02125	0.00093
PMT6	YGR199W	-0.05632	2e-05	0.07385	1e-05	-0.10524	3e-05
PMT7	YDR307W	0.00255	7e-05	-0.01335	4e-05	-0.03058	1e-05
PMU1	YKL128C	-0.06489	0	-0.15644	0	-0.17388	2e-05
PNC1	YGL037C	0.03679	0	0.06406	0	-0.06109	2e-05
PNG1	YPL096W	0.13314	3e-05	0.05599	1e-05	0.00495	0
PNP1	YLR209C	0.03827	1e-05	0.05746	0	-0.03036	1e-05
PNS1	YOR161C	0.00694	0	-0.00631	0	-0.01157	2e-05
PNT1	YOR266W	-0.1042	0	-0.02074	0	0.03947	0
POA1	YBR022W	0.06551	2e-05	-0.05031	0.00014	0.25403	0.00014
POC4	YPL144W	-0.03888	5e-05	-0.19212	0.00024	-0.36027	5e-05
POF1	YCL047C	0.00881	5e-05	-0.03103	0	-0.03191	9e-05
POG1	YIL122W	0.05618	1e-05	0.22089	7e-05	0.01924	1e-05
POL32	YJR043C	0.03454	3e-05	0.10962	1e-05	0.03652	0
POL4	YCR014C	-0.0184	0	0.04879	1e-05	0.15612	0
POM152	YMR129W	0.07771	0	0.04184	2e-05	-0.02612	0
POM33	YLL023C	0.00256	0	-0.0235	0	0.06436	1e-05
POM34	YLR018C	0.00562	0	0.01241	1e-05	-0.04975	4e-05
POR2	YIL114C	0.11295	0	0.08659	0	-0.09922	0
POT1	YIL160C	-0.04409	0	-0.15955	6e-05	0.11467	0
POX1	YGL205W	-0.02478	0	-0.06503	0	0.0268	0
PPE1	YHR075C	0.00364	0	0.03256	1e-05	-0.00702	1e-05
PPG1	YNR032W	-0.02985	0	-0.06569	2e-05	0.19449	1e-05
PPH21	YDL134C	0.10984	2e-05	0.0503	9e-05	0.01298	1e-05
PPH22	YDL188C	0.0376	5e-05	0.09194	1e-05	0.03567	1e-05
PPH3	YDR075W	0.11125	0	0.07705	2e-05	0.0452	0
PPM1	YDR435C	-0.04544	3e-05	-0.04303	1e-05	-0.04641	1e-05
PPM2	YOL141W	0.01332	2e-05	0.04407	1e-05	0.05409	1e-05
PPN1	YDR452W	-0.03675	0	0.03124	8e-05	-0.03168	1e-05
PPQ1	YPL179W	0.0199	6e-05	-0.01931	3e-05	0.05557	1e-05
PPR1	YLR014C	-0.13576	0	0.03297	1e-05	0.07957	2e-05
PPS1	YBR276C	-0.08857	1e-05	-0.10107	0	-0.0907	0
PPT1	YGR123C	0.04205	7e-05	0.06539	1e-05	-0.02632	8e-05
PPZ1	YML016C	-0.04472	0	-0.06109	1e-05	-0.07395	1e-05
PPZ2	YDR436W	-0.06462	1e-05	-0.09729	2e-05	0.08069	2e-05
PRC1	YMR297W	-0.00103	0	0.06601	1e-05	0.00737	3e-05
PRD1	YCL057W	-0.02306	9e-05	0.01806	1e-05	0.05289	0
PRE9	YGR135W	-0.05841	0	-0.28229	0	-0.22248	0
PRK1	YIL095W	-0.08313	0	-0.05944	0.00016	0.0888	9e-05
PRM1	YNL279W	0.00593	0	0.00045	4e-05	-0.11451	1e-05
PRM10	YJL108C	-0.05562	4e-05	-0.02333	6e-05	0.10744	0.0001
PRM2	YIL037C	0.02365	1e-05	0.09424	2e-05	0.10886	5e-05
PRM3	YPL192C	0.15655	0	0.15525	1e-05	0.09563	2e-05
PRM4	YPL156C	-0.002	0.00017	0.0518	1e-05	0.02336	0.00013
PRM5	YIL117C	0.02716	9e-05	-0.02938	1e-05	-0.31441	6e-05
PRM6	YML047C	-0.01014	3e-05	-0.03628	1e-05	0.03616	2e-05
PRM7	YDL039C	-0.00312	5e-05	0.11383	2e-05	0.05182	0
PRM8	YGL053W	-0.02877	1e-05	-0.06601	0	-0.03636	0
PRM9	YAR031W	0.07193	0	-0.0013	6e-05	0.11473	0
PRR1	YKL116C	-0.0799	1e-05	-0.10281	0	-0.00045	0
PRR2	YDL214C	-0.12765	1e-05	-0.03208	3e-05	0.04125	4e-05
PRS4	YBL068W	-0.06344	0.00011	-0.12037	0	-0.09301	2e-05
PRS5	YOL061W	0.1259	2e-05	0.2498	0	0.06707	0
PRX1	YBL064C	-0.01171	3e-05	-0.09095	3e-05	-0.16121	5e-05
PRY1	YJL079C	0.04529	0	0.10647	0	0.03355	1e-05
PRY2	YKR013W	0.11938	0.00013	0.0327	1e-05	-0.03794	9e-05
PRY3	YJL078C	-0.00736	0.0001	0.17755	2e-05	0.29835	0
PSD1	YNL169C	0.23218	0	0.14484	5e-05	0.0305	0
PSD2	YGR170W	2e-05	0	0.02163	1e-05	0.05881	0
PSH1	YOL054W	0.15653	0	0.14624	2e-05	0.19303	3e-05
PSK1	YAL017W	-0.19948	0.0001	-0.0081	0.00017	-0.25109	7e-05
PSK2	YOL045W	-0.35477	0.00024	-0.2409	3e-05	-0.46336	0.0001
PSO2	YMR137C	0.08165	1e-05	0.02024	1e-05	0.08798	0
PSP1	YDR505C	0.07247	0	0.07989	6e-05	0.02837	1e-05
PSP2	YML017W	-0.09751	0	-0.11813	6e-05	-0.00693	1e-05
PSR1	YLL010C	0.01866	5e-05	0.00881	5e-05	0.05737	4e-05
PSR2	YLR019W	-0.1519	1e-05	-0.23068	3e-05	-0.2618	7e-05
PST1	YDR055W	0.03166	0.00027	0.03255	3e-05	0.02786	0.00013
PST2	YDR032C	0.01669	2e-05	0.0422	2e-05	0.00208	3e-05
PSY2	YNL201C	0.01314	0	0.17446	1e-05	0.16305	1e-05
PSY3	YLR376C	0.00324	3e-05	0.06537	0	0.03621	1e-05
PSY4	YBL046W	-0.08531	0	0.06011	1e-05	-0.07463	1e-05
PTC1	YDL006W	-0.08113	1e-05	-0.07072	3e-05	-0.2019	1e-05
PTC2	YER089C	-0.02362	0	0.13717	0.0001	-0.09055	0.0001
PTC3	YBL056W	-0.03936	0	-0.16358	0	0.01169	4e-05
PTC4	YBR125C	-0.11884	0.00057	-0.13815	4e-05	-0.21301	0.00013
PTC5	YOR090C	0.04913	0	0.09719	0	0.00096	0
PTC6	YCR079W	0.03727	5e-05	0.06219	0	0.11883	4e-05
PTC7	YHR076W	0.0118	1e-05	-0.06233	0	0.12099	0
PTH1	YHR189W	-0.07256	0	0.09584	0	-0.14285	0
PTH2	YBL057C	0.0901	0	-0.09821	1e-05	0.13094	0
PTK1	YKL198C	-0.03984	1e-05	-0.08746	0	-0.01015	2e-05
PTK2	YJR059W	0.00137	1e-05	0.0733	7e-05	-0.181	4e-05
PTM1	YKL039W	0.01035	0	0.01188	0	-0.07358	0
PTP1	YDL230W	0.02061	3e-05	0.0743	0	0.05161	0
[truncated: 2,116 more rows]
