# Supplementary material for: Retromer Complex and PI3K Complex II-Related Genes Mediate the Yeast (Saccharomyces cerevisiae) Sodium Metabisulfite Resistance Response
Source: Cells. 2021 Dec 13;10(12):3512. doi: 10.3390/cells10123512 (PMC8699849; doi:10.3390/cells10123512)
Supplement: Supplementary file 1 [file cells-10-03512-s001.zip › Table S5-The information of the deletion mutants in the correlation analysis.xlsx]

## Sheet: Sheet1
GeneSymbol	growth changes
MTC6	LogFC ≤ -3 & Score ≥ 0.2
LYS20	LogFC ≤ -3 & Score ≥ 0.2
SIN3	LogFC ≤ -3 & Score ≥ 0.2
FUM1	LogFC ≤ -3 & Score ≥ 0.2
SAC3	LogFC ≥ 3 & Score ≤ -0.2
VPS4	LogFC ≥ 3 & Score ≤ -0.2
YOR135C	LogFC ≥ 3 & Score ≤ -0.2
YGL024W	LogFC ≥ 3 & Score ≤ -0.2
DBF2	LogFC ≥ 3 & Score ≤ -0.2
VRP1	LogFC ≥ 3 & Score ≤ -0.2
EOS1	LogFC ≥ 3 & Score ≤ -0.2
TPS1	LogFC ≥ 3 & Score ≤ -0.2
HUR1	LogFC ≥ 3 & Score ≤ -0.2
ERG2	LogFC ≥ 3 & Score ≤ -0.2
PMR1	LogFC ≥ 3 & Score ≤ -0.2
CST6	LogFC ≥ 3 & Score ≤ -0.2
GET2	LogFC ≥ 3 & Score ≤ -0.2
SAC1	LogFC ≥ 3 & Score ≤ -0.2
NST1	LogFC ≥ 3 & Score ≤ -0.2
FYV4	LogFC ≥ 3 & Score ≤ -0.2
RVS161	LogFC ≥ 3 & Score ≤ -0.2
RPN4	LogFC ≥ 3 & Score ≤ -0.2
RXT2	LogFC ≥ 3 & Score ≤ -0.2
RPL14A	LogFC ≥ 3 & Score ≤ -0.2
ARC18	LogFC ≥ 3 & Score ≤ -0.2
OST4	LogFC ≥ 3 & Score ≤ -0.2
FPK1	LogFC ≥ 3 & Score ≤ -0.2
SNF5	LogFC ≥ 3 & Score ≤ -0.2
EAF1	LogFC ≥ 3 & Score ≤ -0.2
ZWF1	LogFC ≥ 3 & Score ≤ -0.2
KEX2	LogFC ≥ 3 & Score ≤ -0.2
RPL42A	LogFC ≥ 3 & Score ≤ -0.2
SWC3	LogFC ≥ 3 & Score ≤ -0.2
YNL040W	LogFC ≥ 3 & Score ≤ -0.2
MNN2	LogFC ≥ 3 & Score ≤ -0.2
AGP2	LogFC ≥ 3 & Score ≤ -0.2
VPS21	LogFC ≥ 3 & Score ≤ -0.2
VMA21	LogFC ≥ 3 & Score ≤ -0.2
SNF6	LogFC ≥ 3 & Score ≤ -0.2
GET1	LogFC ≥ 3 & Score ≤ -0.2
SVP26	LogFC ≥ 3 & Score ≤ -0.2
RPS19B	LogFC ≥ 3 & Score ≤ -0.2
PET8	LogFC ≥ 3 & Score ≤ -0.2
TRP4	LogFC ≥ 3 & Score ≤ -0.2
TKL1	LogFC ≥ 3 & Score ≤ -0.2
YNL234W	LogFC ≥ 3 & Score ≤ -0.2
DOM34	LogFC ≥ 3 & Score ≤ -0.2
CLA4	LogFC ≥ 3 & Score ≤ -0.2
GOS1	LogFC ≥ 3 & Score ≤ -0.2
BUD13	LogFC ≥ 3 & Score ≤ -0.2
RXT2	LogFC ≥ 3 & Score ≤ -0.2
GRR1	LogFC ≥ 3 & Score ≤ -0.2
STM1	-0.2 <Score < 0.2 & -3 < LogFC < 3
YFL052W	-0.2 <Score < 0.2 & -3 < LogFC < 3
IES2	-0.2 <Score < 0.2 & -3 < LogFC < 3
TPK1	-0.2 <Score < 0.2 & -3 < LogFC < 3
GZF3	-0.2 <Score < 0.2 & -3 < LogFC < 3
EKI1	-0.2 <Score < 0.2 & -3 < LogFC < 3
APC9	-0.2 <Score < 0.2 & -3 < LogFC < 3
FUB1	-0.2 <Score < 0.2 & -3 < LogFC < 3
COG8	-0.2 <Score < 0.2 & -3 < LogFC < 3
IRE1	-0.2 <Score < 0.2 & -3 < LogFC < 3
YER067C-A	-0.2 <Score < 0.2 & -3 < LogFC < 3
PEX18	-0.2 <Score < 0.2 & -3 < LogFC < 3
AIM36	-0.2 <Score < 0.2 & -3 < LogFC < 3
RPL21B	-0.2 <Score < 0.2 & -3 < LogFC < 3
BCH2	-0.2 <Score < 0.2 & -3 < LogFC < 3
RHO4	-0.2 <Score < 0.2 & -3 < LogFC < 3
LSM7	-0.2 <Score < 0.2 & -3 < LogFC < 3
KIP2	-0.2 <Score < 0.2 & -3 < LogFC < 3
CSM2	-0.2 <Score < 0.2 & -3 < LogFC < 3
SNC2	-0.2 <Score < 0.2 & -3 < LogFC < 3
MDV1	-0.2 <Score < 0.2 & -3 < LogFC < 3
DAP1	-0.2 <Score < 0.2 & -3 < LogFC < 3
ECM33	-0.2 <Score < 0.2 & -3 < LogFC < 3
HAP4	-0.2 <Score < 0.2 & -3 < LogFC < 3
RPL43A	-0.2 <Score < 0.2 & -3 < LogFC < 3
SKY1	-0.2 <Score < 0.2 & -3 < LogFC < 3
YIL096C	-0.2 <Score < 0.2 & -3 < LogFC < 3
YFL032W	-0.2 <Score < 0.2 & -3 < LogFC < 3
CPT1	-0.2 <Score < 0.2 & -3 < LogFC < 3
YCR015C	-0.2 <Score < 0.2 & -3 < LogFC < 3
EFT2	-0.2 <Score < 0.2 & -3 < LogFC < 3
ACE2	-0.2 <Score < 0.2 & -3 < LogFC < 3
SEC72	-0.2 <Score < 0.2 & -3 < LogFC < 3
YPR090W	-0.2 <Score < 0.2 & -3 < LogFC < 3
NAP1	-0.2 <Score < 0.2 & -3 < LogFC < 3
YPR097W	-0.2 <Score < 0.2 & -3 < LogFC < 3
HXT4	-0.2 <Score < 0.2 & -3 < LogFC < 3
PIH1	-0.2 <Score < 0.2 & -3 < LogFC < 3
YME1	-0.2 <Score < 0.2 & -3 < LogFC < 3
RCR1	-0.2 <Score < 0.2 & -3 < LogFC < 3
SSA1	-0.2 <Score < 0.2 & -3 < LogFC < 3
HAC1	-0.2 <Score < 0.2 & -3 < LogFC < 3
CIS3	-0.2 <Score < 0.2 & -3 < LogFC < 3
WAR1	-0.2 <Score < 0.2 & -3 < LogFC < 3
YNL324W	-0.2 <Score < 0.2 & -3 < LogFC < 3
DPB4	-0.2 <Score < 0.2 & -3 < LogFC < 3
MRH1	-0.2 <Score < 0.2 & -3 < LogFC < 3
YLR374C	-0.2 <Score < 0.2 & -3 < LogFC < 3
HRK1	-0.2 <Score < 0.2 & -3 < LogFC < 3
RRT6	-0.2 <Score < 0.2 & -3 < LogFC < 3
YCT1	-0.2 <Score < 0.2 & -3 < LogFC < 3
PDR15	-0.2 <Score < 0.2 & -3 < LogFC < 3
SAK1	-0.2 <Score < 0.2 & -3 < LogFC < 3
YGR283C	-0.2 <Score < 0.2 & -3 < LogFC < 3
MCK1	-0.2 <Score < 0.2 & -3 < LogFC < 3
YPK2	-0.2 <Score < 0.2 & -3 < LogFC < 3
YGR051C	-0.2 <Score < 0.2 & -3 < LogFC < 3
RPL36A	-0.2 <Score < 0.2 & -3 < LogFC < 3
COG6	-0.2 <Score < 0.2 & -3 < LogFC < 3
IRC25	-0.2 <Score < 0.2 & -3 < LogFC < 3
ILV6	-0.2 <Score < 0.2 & -3 < LogFC < 3
WHI3	-0.2 <Score < 0.2 & -3 < LogFC < 3
YPL168W	-0.2 <Score < 0.2 & -3 < LogFC < 3
SYH1	-0.2 <Score < 0.2 & -3 < LogFC < 3
NCA3	-0.2 <Score < 0.2 & -3 < LogFC < 3
ATG20	-0.2 <Score < 0.2 & -3 < LogFC < 3
PEP4	-0.2 <Score < 0.2 & -3 < LogFC < 3
DUG3	-0.2 <Score < 0.2 & -3 < LogFC < 3
RPS28A	-0.2 <Score < 0.2 & -3 < LogFC < 3
EXO1	-0.2 <Score < 0.2 & -3 < LogFC < 3
UBX3	-0.2 <Score < 0.2 & -3 < LogFC < 3
HAM1	-0.2 <Score < 0.2 & -3 < LogFC < 3
EST1	-0.2 <Score < 0.2 & -3 < LogFC < 3
TMA20	-0.2 <Score < 0.2 & -3 < LogFC < 3
GIC1	-0.2 <Score < 0.2 & -3 < LogFC < 3
OLA1	-0.2 <Score < 0.2 & -3 < LogFC < 3
RTC4	-0.2 <Score < 0.2 & -3 < LogFC < 3
GGA2	-0.2 <Score < 0.2 & -3 < LogFC < 3
PSK1	-0.2 <Score < 0.2 & -3 < LogFC < 3
TOP1	-0.2 <Score < 0.2 & -3 < LogFC < 3
RPS21A	-0.2 <Score < 0.2 & -3 < LogFC < 3
TRI1	-0.2 <Score < 0.2 & -3 < LogFC < 3
CCZ1	-0.2 <Score < 0.2 & -3 < LogFC < 3
MAL33	-0.2 <Score < 0.2 & -3 < LogFC < 3
YJL064W	-0.2 <Score < 0.2 & -3 < LogFC < 3
CKB1	-0.2 <Score < 0.2 & -3 < LogFC < 3
CYT1	-0.2 <Score < 0.2 & -3 < LogFC < 3
YSP2	-0.2 <Score < 0.2 & -3 < LogFC < 3
FRM2	-0.2 <Score < 0.2 & -3 < LogFC < 3
TMN2	-0.2 <Score < 0.2 & -3 < LogFC < 3
BFA1	-0.2 <Score < 0.2 & -3 < LogFC < 3
KEL1	-0.2 <Score < 0.2 & -3 < LogFC < 3
GOR1	-0.2 <Score < 0.2 & -3 < LogFC < 3
KTR7	-0.2 <Score < 0.2 & -3 < LogFC < 3
YKE4	-0.2 <Score < 0.2 & -3 < LogFC < 3
RPS30A	-0.2 <Score < 0.2 & -3 < LogFC < 3
DMA2	-0.2 <Score < 0.2 & -3 < LogFC < 3
YKL023W	-0.2 <Score < 0.2 & -3 < LogFC < 3
YJL022W	-0.2 <Score < 0.2 & -3 < LogFC < 3
YKL187C	-0.2 <Score < 0.2 & -3 < LogFC < 3
AIM39	-0.2 <Score < 0.2 & -3 < LogFC < 3
YLR400W	-0.2 <Score < 0.2 & -3 < LogFC < 3
ABM1	-0.2 <Score < 0.2 & -3 < LogFC < 3
GDA1	-0.2 <Score < 0.2 & -3 < LogFC < 3
HPF1	-0.2 <Score < 0.2 & -3 < LogFC < 3
YDL172C	-0.2 <Score < 0.2 & -3 < LogFC < 3
TPA1	-0.2 <Score < 0.2 & -3 < LogFC < 3
SPS4	-0.2 <Score < 0.2 & -3 < LogFC < 3
FAB1	-0.2 <Score < 0.2 & -3 < LogFC < 3
GIM4	-0.2 <Score < 0.2 & -3 < LogFC < 3
PCS60	-0.2 <Score < 0.2 & -3 < LogFC < 3
MDM38	-0.2 <Score < 0.2 & -3 < LogFC < 3
RPS4B	-0.2 <Score < 0.2 & -3 < LogFC < 3
INP53	-0.2 <Score < 0.2 & -3 < LogFC < 3
ATG36	-0.2 <Score < 0.2 & -3 < LogFC < 3
PMP2	-0.2 <Score < 0.2 & -3 < LogFC < 3
NRK1	-0.2 <Score < 0.2 & -3 < LogFC < 3
CBC2	-0.2 <Score < 0.2 & -3 < LogFC < 3
YCL060C	-0.2 <Score < 0.2 & -3 < LogFC < 3
GLK1	-0.2 <Score < 0.2 & -3 < LogFC < 3
YEL025C	-0.2 <Score < 0.2 & -3 < LogFC < 3
YRM1	-0.2 <Score < 0.2 & -3 < LogFC < 3
DUS3	-0.2 <Score < 0.2 & -3 < LogFC < 3
MRM2	-0.2 <Score < 0.2 & -3 < LogFC < 3
YDR199W	-0.2 <Score < 0.2 & -3 < LogFC < 3
BAS1	-0.2 <Score < 0.2 & -3 < LogFC < 3
PMU1	-0.2 <Score < 0.2 & -3 < LogFC < 3
MVB12	-0.2 <Score < 0.2 & -3 < LogFC < 3
RBL2	-0.2 <Score < 0.2 & -3 < LogFC < 3
CHA4	-0.2 <Score < 0.2 & -3 < LogFC < 3
SEC22	-0.2 <Score < 0.2 & -3 < LogFC < 3
YEL059W	-0.2 <Score < 0.2 & -3 < LogFC < 3
SAM1	-0.2 <Score < 0.2 & -3 < LogFC < 3
YDR161W	-0.2 <Score < 0.2 & -3 < LogFC < 3
RPS25A	-0.2 <Score < 0.2 & -3 < LogFC < 3
YHB1	-0.2 <Score < 0.2 & -3 < LogFC < 3
YLR428C	-0.2 <Score < 0.2 & -3 < LogFC < 3
AGP1	-0.2 <Score < 0.2 & -3 < LogFC < 3
ABP1	-0.2 <Score < 0.2 & -3 < LogFC < 3
SWE1	-0.2 <Score < 0.2 & -3 < LogFC < 3
YOR072W	-0.2 <Score < 0.2 & -3 < LogFC < 3
SIP1	-0.2 <Score < 0.2 & -3 < LogFC < 3
GRX2	-0.2 <Score < 0.2 & -3 < LogFC < 3
FMP46	-0.2 <Score < 0.2 & -3 < LogFC < 3
LAG2	-0.2 <Score < 0.2 & -3 < LogFC < 3
CLN3	-0.2 <Score < 0.2 & -3 < LogFC < 3
YDR179W-A	-0.2 <Score < 0.2 & -3 < LogFC < 3
YOR309C	-0.2 <Score < 0.2 & -3 < LogFC < 3
CKA1	-0.2 <Score < 0.2 & -3 < LogFC < 3
VPS72	-0.2 <Score < 0.2 & -3 < LogFC < 3
YJR096W	-0.2 <Score < 0.2 & -3 < LogFC < 3
YNL035C	-0.2 <Score < 0.2 & -3 < LogFC < 3
OCA2	-0.2 <Score < 0.2 & -3 < LogFC < 3
PCL8	-0.2 <Score < 0.2 & -3 < LogFC < 3
NUP2	-0.2 <Score < 0.2 & -3 < LogFC < 3
ARL3	-0.2 <Score < 0.2 & -3 < LogFC < 3
SEM1	-0.2 <Score < 0.2 & -3 < LogFC < 3
GIP4	-0.2 <Score < 0.2 & -3 < LogFC < 3
BTS1	-0.2 <Score < 0.2 & -3 < LogFC < 3
BMH2	-0.2 <Score < 0.2 & -3 < LogFC < 3
OCA6	-0.2 <Score < 0.2 & -3 < LogFC < 3
GRX3	-0.2 <Score < 0.2 & -3 < LogFC < 3
KAP114	-0.2 <Score < 0.2 & -3 < LogFC < 3
TSA1	-0.2 <Score < 0.2 & -3 < LogFC < 3
THO1	-0.2 <Score < 0.2 & -3 < LogFC < 3
COA4	-0.2 <Score < 0.2 & -3 < LogFC < 3
COQ2	-0.2 <Score < 0.2 & -3 < LogFC < 3
NGR1	-0.2 <Score < 0.2 & -3 < LogFC < 3
ARL1	-0.2 <Score < 0.2 & -3 < LogFC < 3
TRX3	-0.2 <Score < 0.2 & -3 < LogFC < 3
DAL5	-0.2 <Score < 0.2 & -3 < LogFC < 3
TCM62	-0.2 <Score < 0.2 & -3 < LogFC < 3
YIL163C	-0.2 <Score < 0.2 & -3 < LogFC < 3
IRC18	-0.2 <Score < 0.2 & -3 < LogFC < 3
SBH2	-0.2 <Score < 0.2 & -3 < LogFC < 3
YNL122C	-0.2 <Score < 0.2 & -3 < LogFC < 3
IVY1	-0.2 <Score < 0.2 & -3 < LogFC < 3
VPH1	-0.2 <Score < 0.2 & -3 < LogFC < 3
YPL136W	-0.2 <Score < 0.2 & -3 < LogFC < 3
RTF1	-0.2 <Score < 0.2 & -3 < LogFC < 3
INO4	-0.2 <Score < 0.2 & -3 < LogFC < 3
IOC4	-0.2 <Score < 0.2 & -3 < LogFC < 3
THI20	-0.2 <Score < 0.2 & -3 < LogFC < 3
YBR224W	-0.2 <Score < 0.2 & -3 < LogFC < 3
YNL200C	-0.2 <Score < 0.2 & -3 < LogFC < 3
EHD3	-0.2 <Score < 0.2 & -3 < LogFC < 3
VTA1	-0.2 <Score < 0.2 & -3 < LogFC < 3
YAT1	-0.2 <Score < 0.2 & -3 < LogFC < 3
YPL216W	-0.2 <Score < 0.2 & -3 < LogFC < 3
GTR2	-0.2 <Score < 0.2 & -3 < LogFC < 3
YNL057W	-0.2 <Score < 0.2 & -3 < LogFC < 3
BNA4	-0.2 <Score < 0.2 & -3 < LogFC < 3
PUT1	-0.2 <Score < 0.2 & -3 < LogFC < 3
THI3	-0.2 <Score < 0.2 & -3 < LogFC < 3
TMA17	-0.2 <Score < 0.2 & -3 < LogFC < 3
KTR1	-0.2 <Score < 0.2 & -3 < LogFC < 3
YDR455C	-0.2 <Score < 0.2 & -3 < LogFC < 3
APE2	-0.2 <Score < 0.2 & -3 < LogFC < 3
MDG1	-0.2 <Score < 0.2 & -3 < LogFC < 3
DFG5	-0.2 <Score < 0.2 & -3 < LogFC < 3
YIR020C	-0.2 <Score < 0.2 & -3 < LogFC < 3
YAP1801	-0.2 <Score < 0.2 & -3 < LogFC < 3
PRM5	-0.2 <Score < 0.2 & -3 < LogFC < 3
WHI5	-0.2 <Score < 0.2 & -3 < LogFC < 3
YDR525W	-0.2 <Score < 0.2 & -3 < LogFC < 3
YNL034W	-0.2 <Score < 0.2 & -3 < LogFC < 3
YMR018W	-0.2 <Score < 0.2 & -3 < LogFC < 3
PTR2	-0.2 <Score < 0.2 & -3 < LogFC < 3
RPS26B	-0.2 <Score < 0.2 & -3 < LogFC < 3
PAR32	-0.2 <Score < 0.2 & -3 < LogFC < 3
TRS85	-0.2 <Score < 0.2 & -3 < LogFC < 3
YER184C	-0.2 <Score < 0.2 & -3 < LogFC < 3
YDL012C	-0.2 <Score < 0.2 & -3 < LogFC < 3
VAC14	-0.2 <Score < 0.2 & -3 < LogFC < 3
RIM20	-0.2 <Score < 0.2 & -3 < LogFC < 3
HSP12	-0.2 <Score < 0.2 & -3 < LogFC < 3
NNK1	-0.2 <Score < 0.2 & -3 < LogFC < 3
SFG1	-0.2 <Score < 0.2 & -3 < LogFC < 3
RDS2	-0.2 <Score < 0.2 & -3 < LogFC < 3
TAE1	-0.2 <Score < 0.2 & -3 < LogFC < 3
YJR084W	-0.2 <Score < 0.2 & -3 < LogFC < 3
YNL226W	-0.2 <Score < 0.2 & -3 < LogFC < 3
ERP3	-0.2 <Score < 0.2 & -3 < LogFC < 3
RSB1	-0.2 <Score < 0.2 & -3 < LogFC < 3
ALD2	-0.2 <Score < 0.2 & -3 < LogFC < 3
PKP2	-0.2 <Score < 0.2 & -3 < LogFC < 3
VTS1	-0.2 <Score < 0.2 & -3 < LogFC < 3
SAL1	-0.2 <Score < 0.2 & -3 < LogFC < 3
YOR082C	-0.2 <Score < 0.2 & -3 < LogFC < 3
DIA1	-0.2 <Score < 0.2 & -3 < LogFC < 3
YIL067C	-0.2 <Score < 0.2 & -3 < LogFC < 3
SHU1	-0.2 <Score < 0.2 & -3 < LogFC < 3
HUB1	-0.2 <Score < 0.2 & -3 < LogFC < 3
ZRT3	-0.2 <Score < 0.2 & -3 < LogFC < 3
TMT1	-0.2 <Score < 0.2 & -3 < LogFC < 3
RPS10A	-0.2 <Score < 0.2 & -3 < LogFC < 3
BEM3	-0.2 <Score < 0.2 & -3 < LogFC < 3
NUM1	-0.2 <Score < 0.2 & -3 < LogFC < 3
YUH1	-0.2 <Score < 0.2 & -3 < LogFC < 3
SPI1	-0.2 <Score < 0.2 & -3 < LogFC < 3
FLO1	-0.2 <Score < 0.2 & -3 < LogFC < 3
TRK2	-0.2 <Score < 0.2 & -3 < LogFC < 3
YBL010C	-0.2 <Score < 0.2 & -3 < LogFC < 3
TPO1	-0.2 <Score < 0.2 & -3 < LogFC < 3
RPS17B	-0.2 <Score < 0.2 & -3 < LogFC < 3
PCL9	-0.2 <Score < 0.2 & -3 < LogFC < 3
YGL046W	-0.2 <Score < 0.2 & -3 < LogFC < 3
ALG9	-0.2 <Score < 0.2 & -3 < LogFC < 3
MHP1	-0.2 <Score < 0.2 & -3 < LogFC < 3
VID27	-0.2 <Score < 0.2 & -3 < LogFC < 3
RNR3	-0.2 <Score < 0.2 & -3 < LogFC < 3
YOR121C	-0.2 <Score < 0.2 & -3 < LogFC < 3
SMA1	-0.2 <Score < 0.2 & -3 < LogFC < 3
SET2	-0.2 <Score < 0.2 & -3 < LogFC < 3
RIM1	-0.2 <Score < 0.2 & -3 < LogFC < 3
PFK26	-0.2 <Score < 0.2 & -3 < LogFC < 3
YCL001W-A	-0.2 <Score < 0.2 & -3 < LogFC < 3
PPS1	-0.2 <Score < 0.2 & -3 < LogFC < 3
YDR541C	-0.2 <Score < 0.2 & -3 < LogFC < 3
YOR012W	-0.2 <Score < 0.2 & -3 < LogFC < 3
RAX1	-0.2 <Score < 0.2 & -3 < LogFC < 3
YER152C	-0.2 <Score < 0.2 & -3 < LogFC < 3
PBP2	-0.2 <Score < 0.2 & -3 < LogFC < 3
YPL260W	-0.2 <Score < 0.2 & -3 < LogFC < 3
PRS4	-0.2 <Score < 0.2 & -3 < LogFC < 3
HOP1	-0.2 <Score < 0.2 & -3 < LogFC < 3
YKR015C	-0.2 <Score < 0.2 & -3 < LogFC < 3
DLD1	-0.2 <Score < 0.2 & -3 < LogFC < 3
ARP1	-0.2 <Score < 0.2 & -3 < LogFC < 3
APD1	-0.2 <Score < 0.2 & -3 < LogFC < 3
RGA1	-0.2 <Score < 0.2 & -3 < LogFC < 3
NEM1	-0.2 <Score < 0.2 & -3 < LogFC < 3
EDE1	-0.2 <Score < 0.2 & -3 < LogFC < 3
ATG19	-0.2 <Score < 0.2 & -3 < LogFC < 3
YML048W-A	-0.2 <Score < 0.2 & -3 < LogFC < 3
GFD1	-0.2 <Score < 0.2 & -3 < LogFC < 3
RPL41B	-0.2 <Score < 0.2 & -3 < LogFC < 3
YNL140C	-0.2 <Score < 0.2 & -3 < LogFC < 3
BSC2	-0.2 <Score < 0.2 & -3 < LogFC < 3
AIM20	-0.2 <Score < 0.2 & -3 < LogFC < 3
SGF29	-0.2 <Score < 0.2 & -3 < LogFC < 3
SUR2	-0.2 <Score < 0.2 & -3 < LogFC < 3
YOS9	-0.2 <Score < 0.2 & -3 < LogFC < 3
HOG1	-0.2 <Score < 0.2 & -3 < LogFC < 3
YGR021W	-0.2 <Score < 0.2 & -3 < LogFC < 3
PRX1	-0.2 <Score < 0.2 & -3 < LogFC < 3
MTH1	-0.2 <Score < 0.2 & -3 < LogFC < 3
MF(ALPHA)1	-0.2 <Score < 0.2 & -3 < LogFC < 3
RPL17B	-0.2 <Score < 0.2 & -3 < LogFC < 3
COX5B	-0.2 <Score < 0.2 & -3 < LogFC < 3
PLM2	-0.2 <Score < 0.2 & -3 < LogFC < 3
ARC1	-0.2 <Score < 0.2 & -3 < LogFC < 3
RAD52	-0.2 <Score < 0.2 & -3 < LogFC < 3
MLP1	-0.2 <Score < 0.2 & -3 < LogFC < 3
EGT2	-0.2 <Score < 0.2 & -3 < LogFC < 3
PMC1	-0.2 <Score < 0.2 & -3 < LogFC < 3
SSP1	-0.2 <Score < 0.2 & -3 < LogFC < 3
CAP1	-0.2 <Score < 0.2 & -3 < LogFC < 3
YOL029C	-0.2 <Score < 0.2 & -3 < LogFC < 3
AVT7	-0.2 <Score < 0.2 & -3 < LogFC < 3
YKU80	-0.2 <Score < 0.2 & -3 < LogFC < 3
YKR012C	-0.2 <Score < 0.2 & -3 < LogFC < 3
URC2	-0.2 <Score < 0.2 & -3 < LogFC < 3
MTL1	-0.2 <Score < 0.2 & -3 < LogFC < 3
YPR022C	-0.2 <Score < 0.2 & -3 < LogFC < 3
EMP47	-0.2 <Score < 0.2 & -3 < LogFC < 3
ICS3	-0.2 <Score < 0.2 & -3 < LogFC < 3
YIL108W	-0.2 <Score < 0.2 & -3 < LogFC < 3
ADH6	-0.2 <Score < 0.2 & -3 < LogFC < 3
PEX31	-0.2 <Score < 0.2 & -3 < LogFC < 3
SAM2	-0.2 <Score < 0.2 & -3 < LogFC < 3
SSP2	-0.2 <Score < 0.2 & -3 < LogFC < 3
YLR072W	-0.2 <Score < 0.2 & -3 < LogFC < 3
RAS2	-0.2 <Score < 0.2 & -3 < LogFC < 3
AIM4	-0.2 <Score < 0.2 & -3 < LogFC < 3
YDR514C	-0.2 <Score < 0.2 & -3 < LogFC < 3
RPL24B	-0.2 <Score < 0.2 & -3 < LogFC < 3
YMR196W	-0.2 <Score < 0.2 & -3 < LogFC < 3
YPL068C	-0.2 <Score < 0.2 & -3 < LogFC < 3
LAC1	-0.2 <Score < 0.2 & -3 < LogFC < 3
QCR10	-0.2 <Score < 0.2 & -3 < LogFC < 3
TMA16	-0.2 <Score < 0.2 & -3 < LogFC < 3
TIF1	-0.2 <Score < 0.2 & -3 < LogFC < 3
GLR1	-0.2 <Score < 0.2 & -3 < LogFC < 3
PAU5	-0.2 <Score < 0.2 & -3 < LogFC < 3
ENT3	-0.2 <Score < 0.2 & -3 < LogFC < 3
ERV46	-0.2 <Score < 0.2 & -3 < LogFC < 3
YLR365W	-0.2 <Score < 0.2 & -3 < LogFC < 3
CAM1	-0.2 <Score < 0.2 & -3 < LogFC < 3
ALD5	-0.2 <Score < 0.2 & -3 < LogFC < 3
VPS62	-0.2 <Score < 0.2 & -3 < LogFC < 3
YDR274C	-0.2 <Score < 0.2 & -3 < LogFC < 3
BDF2	-0.2 <Score < 0.2 & -3 < LogFC < 3
MDM31	-0.2 <Score < 0.2 & -3 < LogFC < 3
MLP2	-0.2 <Score < 0.2 & -3 < LogFC < 3
UNG1	-0.2 <Score < 0.2 & -3 < LogFC < 3
YHL037C	-0.2 <Score < 0.2 & -3 < LogFC < 3
RPS21B	-0.2 <Score < 0.2 & -3 < LogFC < 3
YDR476C	-0.2 <Score < 0.2 & -3 < LogFC < 3
YHR045W	-0.2 <Score < 0.2 & -3 < LogFC < 3
VAC17	-0.2 <Score < 0.2 & -3 < LogFC < 3
OMS1	-0.2 <Score < 0.2 & -3 < LogFC < 3
FAA1	-0.2 <Score < 0.2 & -3 < LogFC < 3
UBP11	-0.2 <Score < 0.2 & -3 < LogFC < 3
YDR387C	-0.2 <Score < 0.2 & -3 < LogFC < 3
BUD4	-0.2 <Score < 0.2 & -3 < LogFC < 3
ASG7	-0.2 <Score < 0.2 & -3 < LogFC < 3
ICY1	-0.2 <Score < 0.2 & -3 < LogFC < 3
SUE1	-0.2 <Score < 0.2 & -3 < LogFC < 3
DOS2	-0.2 <Score < 0.2 & -3 < LogFC < 3
SCS2	-0.2 <Score < 0.2 & -3 < LogFC < 3
YCL075W	-0.2 <Score < 0.2 & -3 < LogFC < 3
YTA6	-0.2 <Score < 0.2 & -3 < LogFC < 3
VIP1	-0.2 <Score < 0.2 & -3 < LogFC < 3
CMK2	-0.2 <Score < 0.2 & -3 < LogFC < 3
AIM21	-0.2 <Score < 0.2 & -3 < LogFC < 3
FIG4	-0.2 <Score < 0.2 & -3 < LogFC < 3
CHL1	-0.2 <Score < 0.2 & -3 < LogFC < 3
YIL032C	-0.2 <Score < 0.2 & -3 < LogFC < 3
CST9	-0.2 <Score < 0.2 & -3 < LogFC < 3
VNX1	-0.2 <Score < 0.2 & -3 < LogFC < 3
PBP1	-0.2 <Score < 0.2 & -3 < LogFC < 3
ISU2	-0.2 <Score < 0.2 & -3 < LogFC < 3
FMP43	-0.2 <Score < 0.2 & -3 < LogFC < 3
YPR027C	-0.2 <Score < 0.2 & -3 < LogFC < 3
BUD21	-0.2 <Score < 0.2 & -3 < LogFC < 3
TGL4	-0.2 <Score < 0.2 & -3 < LogFC < 3
CAF4	-0.2 <Score < 0.2 & -3 < LogFC < 3
PSP2	-0.2 <Score < 0.2 & -3 < LogFC < 3
IXR1	-0.2 <Score < 0.2 & -3 < LogFC < 3
TAX4	-0.2 <Score < 0.2 & -3 < LogFC < 3
RPL26A	-0.2 <Score < 0.2 & -3 < LogFC < 3
SAP185	-0.2 <Score < 0.2 & -3 < LogFC < 3
YLR173W	-0.2 <Score < 0.2 & -3 < LogFC < 3
SKG1	-0.2 <Score < 0.2 & -3 < LogFC < 3
RRP6	-0.2 <Score < 0.2 & -3 < LogFC < 3
RKM1	-0.2 <Score < 0.2 & -3 < LogFC < 3
YGR242W	-0.2 <Score < 0.2 & -3 < LogFC < 3
YPR096C	-0.2 <Score < 0.2 & -3 < LogFC < 3
OPY2	-0.2 <Score < 0.2 & -3 < LogFC < 3
IDP2	-0.2 <Score < 0.2 & -3 < LogFC < 3
MAF1	-0.2 <Score < 0.2 & -3 < LogFC < 3
ERP4	-0.2 <Score < 0.2 & -3 < LogFC < 3
YLR349W	-0.2 <Score < 0.2 & -3 < LogFC < 3
URE2	-0.2 <Score < 0.2 & -3 < LogFC < 3
YGL101W	-0.2 <Score < 0.2 & -3 < LogFC < 3
RNP1	-0.2 <Score < 0.2 & -3 < LogFC < 3
YLR415C	-0.2 <Score < 0.2 & -3 < LogFC < 3
NFI1	-0.2 <Score < 0.2 & -3 < LogFC < 3
ULS1	-0.2 <Score < 0.2 & -3 < LogFC < 3
YGL199C	-0.2 <Score < 0.2 & -3 < LogFC < 3
YLR253W	-0.2 <Score < 0.2 & -3 < LogFC < 3
OCA4	-0.2 <Score < 0.2 & -3 < LogFC < 3
HCM1	-0.2 <Score < 0.2 & -3 < LogFC < 3
RER1	-0.2 <Score < 0.2 & -3 < LogFC < 3
YDL211C	-0.2 <Score < 0.2 & -3 < LogFC < 3
ORM1	-0.2 <Score < 0.2 & -3 < LogFC < 3
YMR155W	-0.2 <Score < 0.2 & -3 < LogFC < 3
VCX1	-0.2 <Score < 0.2 & -3 < LogFC < 3
PMP1	-0.2 <Score < 0.2 & -3 < LogFC < 3
MAG2	-0.2 <Score < 0.2 & -3 < LogFC < 3
MUB1	-0.2 <Score < 0.2 & -3 < LogFC < 3
YBL096C	-0.2 <Score < 0.2 & -3 < LogFC < 3
ERC1	-0.2 <Score < 0.2 & -3 < LogFC < 3
YIL100W	-0.2 <Score < 0.2 & -3 < LogFC < 3
SIP4	-0.2 <Score < 0.2 & -3 < LogFC < 3
YBL086C	-0.2 <Score < 0.2 & -3 < LogFC < 3
YPT53	-0.2 <Score < 0.2 & -3 < LogFC < 3
NOP6	-0.2 <Score < 0.2 & -3 < LogFC < 3
ARE2	-0.2 <Score < 0.2 & -3 < LogFC < 3
ROX1	-0.2 <Score < 0.2 & -3 < LogFC < 3
TMN3	-0.2 <Score < 0.2 & -3 < LogFC < 3
CWC21	-0.2 <Score < 0.2 & -3 < LogFC < 3
YOL036W	-0.2 <Score < 0.2 & -3 < LogFC < 3
YNL203C	-0.2 <Score < 0.2 & -3 < LogFC < 3
YNL170W	-0.2 <Score < 0.2 & -3 < LogFC < 3
ADH4	-0.2 <Score < 0.2 & -3 < LogFC < 3
GRX6	-0.2 <Score < 0.2 & -3 < LogFC < 3
SMP1	-0.2 <Score < 0.2 & -3 < LogFC < 3
AIM37	-0.2 <Score < 0.2 & -3 < LogFC < 3
RIM15	-0.2 <Score < 0.2 & -3 < LogFC < 3
CEX1	-0.2 <Score < 0.2 & -3 < LogFC < 3
NAS6	-0.2 <Score < 0.2 & -3 < LogFC < 3
RTA1	-0.2 <Score < 0.2 & -3 < LogFC < 3
YCR025C	-0.2 <Score < 0.2 & -3 < LogFC < 3
YOR170W	-0.2 <Score < 0.2 & -3 < LogFC < 3
ZTA1	-0.2 <Score < 0.2 & -3 < LogFC < 3
RGA2	-0.2 <Score < 0.2 & -3 < LogFC < 3
ZRG17	-0.2 <Score < 0.2 & -3 < LogFC < 3
SPO22	-0.2 <Score < 0.2 & -3 < LogFC < 3
BOR1	-0.2 <Score < 0.2 & -3 < LogFC < 3
YLR279W	-0.2 <Score < 0.2 & -3 < LogFC < 3
MCX1	-0.2 <Score < 0.2 & -3 < LogFC < 3
DOG1	-0.2 <Score < 0.2 & -3 < LogFC < 3
YMR253C	-0.2 <Score < 0.2 & -3 < LogFC < 3
SHO1	-0.2 <Score < 0.2 & -3 < LogFC < 3
YBR277C	-0.2 <Score < 0.2 & -3 < LogFC < 3
NMA1	-0.2 <Score < 0.2 & -3 < LogFC < 3
YLR122C	-0.2 <Score < 0.2 & -3 < LogFC < 3
USA1	-0.2 <Score < 0.2 & -3 < LogFC < 3
CSM3	-0.2 <Score < 0.2 & -3 < LogFC < 3
SLP1	-0.2 <Score < 0.2 & -3 < LogFC < 3
ATG23	-0.2 <Score < 0.2 & -3 < LogFC < 3
YCL002C	-0.2 <Score < 0.2 & -3 < LogFC < 3
GIS4	-0.2 <Score < 0.2 & -3 < LogFC < 3
COS1	-0.2 <Score < 0.2 & -3 < LogFC < 3
ECM32	-0.2 <Score < 0.2 & -3 < LogFC < 3
ARI1	-0.2 <Score < 0.2 & -3 < LogFC < 3
ERJ5	-0.2 <Score < 0.2 & -3 < LogFC < 3
STV1	-0.2 <Score < 0.2 & -3 < LogFC < 3
TNA1	-0.2 <Score < 0.2 & -3 < LogFC < 3
MMS4	-0.2 <Score < 0.2 & -3 < LogFC < 3
ASF1	-0.2 <Score < 0.2 & -3 < LogFC < 3
YMR181C	-0.2 <Score < 0.2 & -3 < LogFC < 3
YKL027W	-0.2 <Score < 0.2 & -3 < LogFC < 3
KIP3	-0.2 <Score < 0.2 & -3 < LogFC < 3
YER085C	-0.2 <Score < 0.2 & -3 < LogFC < 3
PEX4	-0.2 <Score < 0.2 & -3 < LogFC < 3
ADE16	-0.2 <Score < 0.2 & -3 < LogFC < 3
YMR194C-A	-0.2 <Score < 0.2 & -3 < LogFC < 3
STP4	-0.2 <Score < 0.2 & -3 < LogFC < 3
YKL102C	-0.2 <Score < 0.2 & -3 < LogFC < 3
YDR157W	-0.2 <Score < 0.2 & -3 < LogFC < 3
HSE1	-0.2 <Score < 0.2 & -3 < LogFC < 3
YJU3	-0.2 <Score < 0.2 & -3 < LogFC < 3
YGR111W	-0.2 <Score < 0.2 & -3 < LogFC < 3
MSC2	-0.2 <Score < 0.2 & -3 < LogFC < 3
ARR3	-0.2 <Score < 0.2 & -3 < LogFC < 3
OCA5	-0.2 <Score < 0.2 & -3 < LogFC < 3
ALG12	-0.2 <Score < 0.2 & -3 < LogFC < 3
YPL080C	-0.2 <Score < 0.2 & -3 < LogFC < 3
SUC2	-0.2 <Score < 0.2 & -3 < LogFC < 3
RFM1	-0.2 <Score < 0.2 & -3 < LogFC < 3
BLS1	-0.2 <Score < 0.2 & -3 < LogFC < 3
YOR062C	-0.2 <Score < 0.2 & -3 < LogFC < 3
RPL4A	-0.2 <Score < 0.2 & -3 < LogFC < 3
YJR098C	-0.2 <Score < 0.2 & -3 < LogFC < 3
YOL085C	-0.2 <Score < 0.2 & -3 < LogFC < 3
PHM7	-0.2 <Score < 0.2 & -3 < LogFC < 3
DSS4	-0.2 <Score < 0.2 & -3 < LogFC < 3
TDA4	-0.2 <Score < 0.2 & -3 < LogFC < 3
MSS11	-0.2 <Score < 0.2 & -3 < LogFC < 3
NKP2	-0.2 <Score < 0.2 & -3 < LogFC < 3
PDR12	-0.2 <Score < 0.2 & -3 < LogFC < 3
RPS30B	-0.2 <Score < 0.2 & -3 < LogFC < 3
VHC1	-0.2 <Score < 0.2 & -3 < LogFC < 3
RPL8B	-0.2 <Score < 0.2 & -3 < LogFC < 3
OSW5	-0.2 <Score < 0.2 & -3 < LogFC < 3
STE13	-0.2 <Score < 0.2 & -3 < LogFC < 3
CAT2	-0.2 <Score < 0.2 & -3 < LogFC < 3
COS12	-0.2 <Score < 0.2 & -3 < LogFC < 3
MRPL10	-0.2 <Score < 0.2 & -3 < LogFC < 3
PPZ1	-0.2 <Score < 0.2 & -3 < LogFC < 3
MCR1	-0.2 <Score < 0.2 & -3 < LogFC < 3
RTN2	-0.2 <Score < 0.2 & -3 < LogFC < 3
PHB2	-0.2 <Score < 0.2 & -3 < LogFC < 3
ERS1	-0.2 <Score < 0.2 & -3 < LogFC < 3
YCR007C	-0.2 <Score < 0.2 & -3 < LogFC < 3
YHL008C	-0.2 <Score < 0.2 & -3 < LogFC < 3
SGS1	-0.2 <Score < 0.2 & -3 < LogFC < 3
YER084W	-0.2 <Score < 0.2 & -3 < LogFC < 3
RCN2	-0.2 <Score < 0.2 & -3 < LogFC < 3
PEX29	-0.2 <Score < 0.2 & -3 < LogFC < 3
THI4	-0.2 <Score < 0.2 & -3 < LogFC < 3
SRP40	-0.2 <Score < 0.2 & -3 < LogFC < 3
RPS29B	-0.2 <Score < 0.2 & -3 < LogFC < 3
YNR062C	-0.2 <Score < 0.2 & -3 < LogFC < 3
TIR1	-0.2 <Score < 0.2 & -3 < LogFC < 3
RRP8	-0.2 <Score < 0.2 & -3 < LogFC < 3
MMT1	-0.2 <Score < 0.2 & -3 < LogFC < 3
OST6	-0.2 <Score < 0.2 & -3 < LogFC < 3
MUS81	-0.2 <Score < 0.2 & -3 < LogFC < 3
YMR130W	-0.2 <Score < 0.2 & -3 < LogFC < 3
MOS2	-0.2 <Score < 0.2 & -3 < LogFC < 3
YHR140W	-0.2 <Score < 0.2 & -3 < LogFC < 3
KIN3	-0.2 <Score < 0.2 & -3 < LogFC < 3
ZDS2	-0.2 <Score < 0.2 & -3 < LogFC < 3
YOL024W	-0.2 <Score < 0.2 & -3 < LogFC < 3
SBA1	-0.2 <Score < 0.2 & -3 < LogFC < 3
ICS2	-0.2 <Score < 0.2 & -3 < LogFC < 3
SMA2	-0.2 <Score < 0.2 & -3 < LogFC < 3
MSC3	-0.2 <Score < 0.2 & -3 < LogFC < 3
YPL205C	-0.2 <Score < 0.2 & -3 < LogFC < 3
AAD3	-0.2 <Score < 0.2 & -3 < LogFC < 3
PUB1	-0.2 <Score < 0.2 & -3 < LogFC < 3
YPR148C	-0.2 <Score < 0.2 & -3 < LogFC < 3
JHD1	-0.2 <Score < 0.2 & -3 < LogFC < 3
GAL7	-0.2 <Score < 0.2 & -3 < LogFC < 3
MPA43	-0.2 <Score < 0.2 & -3 < LogFC < 3
AGE2	-0.2 <Score < 0.2 & -3 < LogFC < 3
YJR129C	-0.2 <Score < 0.2 & -3 < LogFC < 3
RKM5	-0.2 <Score < 0.2 & -3 < LogFC < 3
YPQ1	-0.2 <Score < 0.2 & -3 < LogFC < 3
MSN4	-0.2 <Score < 0.2 & -3 < LogFC < 3
TDA11	-0.2 <Score < 0.2 & -3 < LogFC < 3
ADR1	-0.2 <Score < 0.2 & -3 < LogFC < 3
CNL1	-0.2 <Score < 0.2 & -3 < LogFC < 3
MRS4	-0.2 <Score < 0.2 & -3 < LogFC < 3
YBR064W	-0.2 <Score < 0.2 & -3 < LogFC < 3
GRX8	-0.2 <Score < 0.2 & -3 < LogFC < 3
DNF1	-0.2 <Score < 0.2 & -3 < LogFC < 3
BAG7	-0.2 <Score < 0.2 & -3 < LogFC < 3
ECM5	-0.2 <Score < 0.2 & -3 < LogFC < 3
AQY2	-0.2 <Score < 0.2 & -3 < LogFC < 3
NOP13	-0.2 <Score < 0.2 & -3 < LogFC < 3
YNR073C	-0.2 <Score < 0.2 & -3 < LogFC < 3
TMA7	-0.2 <Score < 0.2 & -3 < LogFC < 3
DAL7	-0.2 <Score < 0.2 & -3 < LogFC < 3
HES1	-0.2 <Score < 0.2 & -3 < LogFC < 3
YKL097C	-0.2 <Score < 0.2 & -3 < LogFC < 3
RPL18B	-0.2 <Score < 0.2 & -3 < LogFC < 3
SMM1	-0.2 <Score < 0.2 & -3 < LogFC < 3
MCA1	-0.2 <Score < 0.2 & -3 < LogFC < 3
EAF6	-0.2 <Score < 0.2 & -3 < LogFC < 3
YIL055C	-0.2 <Score < 0.2 & -3 < LogFC < 3
MGR3	-0.2 <Score < 0.2 & -3 < LogFC < 3
HUL4	-0.2 <Score < 0.2 & -3 < LogFC < 3
SRX1	-0.2 <Score < 0.2 & -3 < LogFC < 3
SVF1	-0.2 <Score < 0.2 & -3 < LogFC < 3
ACK1	-0.2 <Score < 0.2 & -3 < LogFC < 3
MIS1	-0.2 <Score < 0.2 & -3 < LogFC < 3
YPL114W	-0.2 <Score < 0.2 & -3 < LogFC < 3
YHR033W	-0.2 <Score < 0.2 & -3 < LogFC < 3
MIP6	-0.2 <Score < 0.2 & -3 < LogFC < 3
BIT61	-0.2 <Score < 0.2 & -3 < LogFC < 3
HXT3	-0.2 <Score < 0.2 & -3 < LogFC < 3
YCR051W	-0.2 <Score < 0.2 & -3 < LogFC < 3
BIO5	-0.2 <Score < 0.2 & -3 < LogFC < 3
SDS24	-0.2 <Score < 0.2 & -3 < LogFC < 3
ENO1	-0.2 <Score < 0.2 & -3 < LogFC < 3
INO2	-0.2 <Score < 0.2 & -3 < LogFC < 3
CBR1	-0.2 <Score < 0.2 & -3 < LogFC < 3
YJR079W	-0.2 <Score < 0.2 & -3 < LogFC < 3
YOR024W	-0.2 <Score < 0.2 & -3 < LogFC < 3
SKO1	-0.2 <Score < 0.2 & -3 < LogFC < 3
GSP2	-0.2 <Score < 0.2 & -3 < LogFC < 3
ASR1	-0.2 <Score < 0.2 & -3 < LogFC < 3
RPP1A	-0.2 <Score < 0.2 & -3 < LogFC < 3
ASE1	-0.2 <Score < 0.2 & -3 < LogFC < 3
PCH2	-0.2 <Score < 0.2 & -3 < LogFC < 3
CHA1	-0.2 <Score < 0.2 & -3 < LogFC < 3
YCR099C	-0.2 <Score < 0.2 & -3 < LogFC < 3
RNH201	-0.2 <Score < 0.2 & -3 < LogFC < 3
SPT23	-0.2 <Score < 0.2 & -3 < LogFC < 3
YLR040C	-0.2 <Score < 0.2 & -3 < LogFC < 3
NUP53	-0.2 <Score < 0.2 & -3 < LogFC < 3
YTA7	-0.2 <Score < 0.2 & -3 < LogFC < 3
UBP1	-0.2 <Score < 0.2 & -3 < LogFC < 3
YPL113C	-0.2 <Score < 0.2 & -3 < LogFC < 3
RRT5	-0.2 <Score < 0.2 & -3 < LogFC < 3
YLL047W	-0.2 <Score < 0.2 & -3 < LogFC < 3
YMR306C-A	-0.2 <Score < 0.2 & -3 < LogFC < 3
SNA4	-0.2 <Score < 0.2 & -3 < LogFC < 3
YLR225C	-0.2 <Score < 0.2 & -3 < LogFC < 3
YGL108C	-0.2 <Score < 0.2 & -3 < LogFC < 3
YDL242W	-0.2 <Score < 0.2 & -3 < LogFC < 3
YCR085W	-0.2 <Score < 0.2 & -3 < LogFC < 3
YDL062W	-0.2 <Score < 0.2 & -3 < LogFC < 3
YLR391W	-0.2 <Score < 0.2 & -3 < LogFC < 3
MAG1	-0.2 <Score < 0.2 & -3 < LogFC < 3
CTM1	-0.2 <Score < 0.2 & -3 < LogFC < 3
GPD2	-0.2 <Score < 0.2 & -3 < LogFC < 3
FMO1	-0.2 <Score < 0.2 & -3 < LogFC < 3
PHO90	-0.2 <Score < 0.2 & -3 < LogFC < 3
NUC1	-0.2 <Score < 0.2 & -3 < LogFC < 3
MEH1	-0.2 <Score < 0.2 & -3 < LogFC < 3
YLR278C	-0.2 <Score < 0.2 & -3 < LogFC < 3
PET18	-0.2 <Score < 0.2 & -3 < LogFC < 3
ATF1	-0.2 <Score < 0.2 & -3 < LogFC < 3
YJR015W	-0.2 <Score < 0.2 & -3 < LogFC < 3
CTF19	-0.2 <Score < 0.2 & -3 < LogFC < 3
AVT5	-0.2 <Score < 0.2 & -3 < LogFC < 3
ICL2	-0.2 <Score < 0.2 & -3 < LogFC < 3
STP3	-0.2 <Score < 0.2 & -3 < LogFC < 3
YGR273C	-0.2 <Score < 0.2 & -3 < LogFC < 3
MGA2	-0.2 <Score < 0.2 & -3 < LogFC < 3
YLR460C	-0.2 <Score < 0.2 & -3 < LogFC < 3
FIN1	-0.2 <Score < 0.2 & -3 < LogFC < 3
ESC2	-0.2 <Score < 0.2 & -3 < LogFC < 3
DIF1	-0.2 <Score < 0.2 & -3 < LogFC < 3
DSE3	-0.2 <Score < 0.2 & -3 < LogFC < 3
CSH1	-0.2 <Score < 0.2 & -3 < LogFC < 3
PUT4	-0.2 <Score < 0.2 & -3 < LogFC < 3
ANT1	-0.2 <Score < 0.2 & -3 < LogFC < 3
MCM22	-0.2 <Score < 0.2 & -3 < LogFC < 3
YBR062C	-0.2 <Score < 0.2 & -3 < LogFC < 3
ECM18	-0.2 <Score < 0.2 & -3 < LogFC < 3
PES4	-0.2 <Score < 0.2 & -3 < LogFC < 3
CWP1	-0.2 <Score < 0.2 & -3 < LogFC < 3
AIM46	-0.2 <Score < 0.2 & -3 < LogFC < 3
RCR2	-0.2 <Score < 0.2 & -3 < LogFC < 3
NUT1	-0.2 <Score < 0.2 & -3 < LogFC < 3
ALT2	-0.2 <Score < 0.2 & -3 < LogFC < 3
RPL6B	-0.2 <Score < 0.2 & -3 < LogFC < 3
YOL106W	-0.2 <Score < 0.2 & -3 < LogFC < 3
OXP1	-0.2 <Score < 0.2 & -3 < LogFC < 3
AAH1	-0.2 <Score < 0.2 & -3 < LogFC < 3
MXR1	-0.2 <Score < 0.2 & -3 < LogFC < 3
ARF2	-0.2 <Score < 0.2 & -3 < LogFC < 3
YGR039W	-0.2 <Score < 0.2 & -3 < LogFC < 3
AQY1	-0.2 <Score < 0.2 & -3 < LogFC < 3
SED4	-0.2 <Score < 0.2 & -3 < LogFC < 3
RTT107	-0.2 <Score < 0.2 & -3 < LogFC < 3
IRA2	-0.2 <Score < 0.2 & -3 < LogFC < 3
MCH5	-0.2 <Score < 0.2 & -3 < LogFC < 3
AAC1	-0.2 <Score < 0.2 & -3 < LogFC < 3
APN1	-0.2 <Score < 0.2 & -3 < LogFC < 3
AVT1	-0.2 <Score < 0.2 & -3 < LogFC < 3
RIF1	-0.2 <Score < 0.2 & -3 < LogFC < 3
AIM25	-0.2 <Score < 0.2 & -3 < LogFC < 3
TEX1	-0.2 <Score < 0.2 & -3 < LogFC < 3
RMA1	-0.2 <Score < 0.2 & -3 < LogFC < 3
YLR236C	-0.2 <Score < 0.2 & -3 < LogFC < 3
PTK1	-0.2 <Score < 0.2 & -3 < LogFC < 3
YLR416C	-0.2 <Score < 0.2 & -3 < LogFC < 3
YAR029W	-0.2 <Score < 0.2 & -3 < LogFC < 3
PAU24	-0.2 <Score < 0.2 & -3 < LogFC < 3
YEH2	-0.2 <Score < 0.2 & -3 < LogFC < 3
YBL055C	-0.2 <Score < 0.2 & -3 < LogFC < 3
ADH7	-0.2 <Score < 0.2 & -3 < LogFC < 3
ART5	-0.2 <Score < 0.2 & -3 < LogFC < 3
PGC1	-0.2 <Score < 0.2 & -3 < LogFC < 3
FMP32	-0.2 <Score < 0.2 & -3 < LogFC < 3
ATG26	-0.2 <Score < 0.2 & -3 < LogFC < 3
YNR048W	-0.2 <Score < 0.2 & -3 < LogFC < 3
PPM1	-0.2 <Score < 0.2 & -3 < LogFC < 3
RHR2	-0.2 <Score < 0.2 & -3 < LogFC < 3
RTK1	-0.2 <Score < 0.2 & -3 < LogFC < 3
FRD1	-0.2 <Score < 0.2 & -3 < LogFC < 3
YPR003C	-0.2 <Score < 0.2 & -3 < LogFC < 3
YGL138C	-0.2 <Score < 0.2 & -3 < LogFC < 3
ISW2	-0.2 <Score < 0.2 & -3 < LogFC < 3
DUG2	-0.2 <Score < 0.2 & -3 < LogFC < 3
YLR366W	-0.2 <Score < 0.2 & -3 < LogFC < 3
YLR456W	-0.2 <Score < 0.2 & -3 < LogFC < 3
ATG14	-0.2 <Score < 0.2 & -3 < LogFC < 3
YJL152W	-0.2 <Score < 0.2 & -3 < LogFC < 3
YCL074W	-0.2 <Score < 0.2 & -3 < LogFC < 3
NBA1	-0.2 <Score < 0.2 & -3 < LogFC < 3
FLC1	-0.2 <Score < 0.2 & -3 < LogFC < 3
YLR326W	-0.2 <Score < 0.2 & -3 < LogFC < 3
ATE1	-0.2 <Score < 0.2 & -3 < LogFC < 3
PAU13	-0.2 <Score < 0.2 & -3 < LogFC < 3
SNQ2	-0.2 <Score < 0.2 & -3 < LogFC < 3
PRM8	-0.2 <Score < 0.2 & -3 < LogFC < 3
YNL109W	-0.2 <Score < 0.2 & -3 < LogFC < 3
YPR127W	-0.2 <Score < 0.2 & -3 < LogFC < 3
SPO75	-0.2 <Score < 0.2 & -3 < LogFC < 3
YAR044W	-0.2 <Score < 0.2 & -3 < LogFC < 3
MLH1	-0.2 <Score < 0.2 & -3 < LogFC < 3
LRO1	-0.2 <Score < 0.2 & -3 < LogFC < 3
DIA3	-0.2 <Score < 0.2 & -3 < LogFC < 3
FMP27	-0.2 <Score < 0.2 & -3 < LogFC < 3
TDA5	-0.2 <Score < 0.2 & -3 < LogFC < 3
STB1	-0.2 <Score < 0.2 & -3 < LogFC < 3
CHD1	-0.2 <Score < 0.2 & -3 < LogFC < 3
NRT1	-0.2 <Score < 0.2 & -3 < LogFC < 3
YER087C-A	-0.2 <Score < 0.2 & -3 < LogFC < 3
YJL213W	-0.2 <Score < 0.2 & -3 < LogFC < 3
GAS2	-0.2 <Score < 0.2 & -3 < LogFC < 3
CSM1	-0.2 <Score < 0.2 & -3 < LogFC < 3
YMR147W	-0.2 <Score < 0.2 & -3 < LogFC < 3
YOR342C	-0.2 <Score < 0.2 & -3 < LogFC < 3
YPR170C	-0.2 <Score < 0.2 & -3 < LogFC < 3
VMR1	-0.2 <Score < 0.2 & -3 < LogFC < 3
YOR053W	-0.2 <Score < 0.2 & -3 < LogFC < 3
RRM3	-0.2 <Score < 0.2 & -3 < LogFC < 3
THI72	-0.2 <Score < 0.2 & -3 < LogFC < 3
RPL31B	-0.2 <Score < 0.2 & -3 < LogFC < 3
YET2	-0.2 <Score < 0.2 & -3 < LogFC < 3
FRE2	-0.2 <Score < 0.2 & -3 < LogFC < 3
SDT1	-0.2 <Score < 0.2 & -3 < LogFC < 3
MNS1	-0.2 <Score < 0.2 & -3 < LogFC < 3
YET1	-0.2 <Score < 0.2 & -3 < LogFC < 3
YDL162C	-0.2 <Score < 0.2 & -3 < LogFC < 3
SGM1	-0.2 <Score < 0.2 & -3 < LogFC < 3
YJR111C	-0.2 <Score < 0.2 & -3 < LogFC < 3
YOR225W	-0.2 <Score < 0.2 & -3 < LogFC < 3
RSM28	-0.2 <Score < 0.2 & -3 < LogFC < 3
TOS2	-0.2 <Score < 0.2 & -3 < LogFC < 3
YPT52	-0.2 <Score < 0.2 & -3 < LogFC < 3
YBR292C	-0.2 <Score < 0.2 & -3 < LogFC < 3
SAE2	-0.2 <Score < 0.2 & -3 < LogFC < 3
IRC4	-0.2 <Score < 0.2 & -3 < LogFC < 3
PDC5	-0.2 <Score < 0.2 & -3 < LogFC < 3
YHR202W	-0.2 <Score < 0.2 & -3 < LogFC < 3
RTS3	-0.2 <Score < 0.2 & -3 < LogFC < 3
YIL168W	-0.2 <Score < 0.2 & -3 < LogFC < 3
YEL028W	-0.2 <Score < 0.2 & -3 < LogFC < 3
ANS1	-0.2 <Score < 0.2 & -3 < LogFC < 3
RPS16B	-0.2 <Score < 0.2 & -3 < LogFC < 3
SLX9	-0.2 <Score < 0.2 & -3 < LogFC < 3
SFK1	-0.2 <Score < 0.2 & -3 < LogFC < 3
ENV10	-0.2 <Score < 0.2 & -3 < LogFC < 3
YPL014W	-0.2 <Score < 0.2 & -3 < LogFC < 3
SWM2	-0.2 <Score < 0.2 & -3 < LogFC < 3
FOX2	-0.2 <Score < 0.2 & -3 < LogFC < 3
AHC1	-0.2 <Score < 0.2 & -3 < LogFC < 3
VTC3	-0.2 <Score < 0.2 & -3 < LogFC < 3
YNR065C	-0.2 <Score < 0.2 & -3 < LogFC < 3
YGR291C	-0.2 <Score < 0.2 & -3 < LogFC < 3
YKL162C	-0.2 <Score < 0.2 & -3 < LogFC < 3
GPX2	-0.2 <Score < 0.2 & -3 < LogFC < 3
HOT1	-0.2 <Score < 0.2 & -3 < LogFC < 3
PTH1	-0.2 <Score < 0.2 & -3 < LogFC < 3
AMA1	-0.2 <Score < 0.2 & -3 < LogFC < 3
BLI1	-0.2 <Score < 0.2 & -3 < LogFC < 3
PRR2	-0.2 <Score < 0.2 & -3 < LogFC < 3
YDL026W	-0.2 <Score < 0.2 & -3 < LogFC < 3
MSN2	-0.2 <Score < 0.2 & -3 < LogFC < 3
BUL1	-0.2 <Score < 0.2 & -3 < LogFC < 3
YEA6	-0.2 <Score < 0.2 & -3 < LogFC < 3
NIF3	-0.2 <Score < 0.2 & -3 < LogFC < 3
INP51	-0.2 <Score < 0.2 & -3 < LogFC < 3
IDP3	-0.2 <Score < 0.2 & -3 < LogFC < 3
AKR2	-0.2 <Score < 0.2 & -3 < LogFC < 3
YPR098C	-0.2 <Score < 0.2 & -3 < LogFC < 3
SMK1	-0.2 <Score < 0.2 & -3 < LogFC < 3
YKR045C	-0.2 <Score < 0.2 & -3 < LogFC < 3
CIT2	-0.2 <Score < 0.2 & -3 < LogFC < 3
YLR413W	-0.2 <Score < 0.2 & -3 < LogFC < 3
ERD1	-0.2 <Score < 0.2 & -3 < LogFC < 3
ARN1	-0.2 <Score < 0.2 & -3 < LogFC < 3
YDL124W	-0.2 <Score < 0.2 & -3 < LogFC < 3
TAL1	-0.2 <Score < 0.2 & -3 < LogFC < 3
YGR182C	-0.2 <Score < 0.2 & -3 < LogFC < 3
TRM3	-0.2 <Score < 0.2 & -3 < LogFC < 3
COY1	-0.2 <Score < 0.2 & -3 < LogFC < 3
REV3	-0.2 <Score < 0.2 & -3 < LogFC < 3
CTS1	-0.2 <Score < 0.2 & -3 < LogFC < 3
MNN1	-0.2 <Score < 0.2 & -3 < LogFC < 3
YPR011C	-0.2 <Score < 0.2 & -3 < LogFC < 3
YOR240W	-0.2 <Score < 0.2 & -3 < LogFC < 3
SCD6	-0.2 <Score < 0.2 & -3 < LogFC < 3
YDL218W	-0.2 <Score < 0.2 & -3 < LogFC < 3
YPL162C	-0.2 <Score < 0.2 & -3 < LogFC < 3
BUD3	-0.2 <Score < 0.2 & -3 < LogFC < 3
YDL144C	-0.2 <Score < 0.2 & -3 < LogFC < 3
IMH1	-0.2 <Score < 0.2 & -3 < LogFC < 3
ECT1	-0.2 <Score < 0.2 & -3 < LogFC < 3
MUP3	-0.2 <Score < 0.2 & -3 < LogFC < 3
NDT80	-0.2 <Score < 0.2 & -3 < LogFC < 3
XPT1	-0.2 <Score < 0.2 & -3 < LogFC < 3
YFR035C	-0.2 <Score < 0.2 & -3 < LogFC < 3
BLM10	-0.2 <Score < 0.2 & -3 < LogFC < 3
YNL205C	-0.2 <Score < 0.2 & -3 < LogFC < 3
YER158C	-0.2 <Score < 0.2 & -3 < LogFC < 3
PRM1	-0.2 <Score < 0.2 & -3 < LogFC < 3
DAP2	-0.2 <Score < 0.2 & -3 < LogFC < 3
NPR1	-0.2 <Score < 0.2 & -3 < LogFC < 3
YIL102C	-0.2 <Score < 0.2 & -3 < LogFC < 3
HCH1	-0.2 <Score < 0.2 & -3 < LogFC < 3
CMR1	-0.2 <Score < 0.2 & -3 < LogFC < 3
TOS6	-0.2 <Score < 0.2 & -3 < LogFC < 3
YGR066C	-0.2 <Score < 0.2 & -3 < LogFC < 3
PTK2	-0.2 <Score < 0.2 & -3 < LogFC < 3
FLO8	-0.2 <Score < 0.2 & -3 < LogFC < 3
HMG2	-0.2 <Score < 0.2 & -3 < LogFC < 3
RPL7B	-0.2 <Score < 0.2 & -3 < LogFC < 3
YLR179C	-0.2 <Score < 0.2 & -3 < LogFC < 3
MSH4	-0.2 <Score < 0.2 & -3 < LogFC < 3
HRT3	-0.2 <Score < 0.2 & -3 < LogFC < 3
YGR126W	-0.2 <Score < 0.2 & -3 < LogFC < 3
YJR149W	-0.2 <Score < 0.2 & -3 < LogFC < 3
YFL006W	-0.2 <Score < 0.2 & -3 < LogFC < 3
APT2	-0.2 <Score < 0.2 & -3 < LogFC < 3
CYC1	-0.2 <Score < 0.2 & -3 < LogFC < 3
YKL091C	-0.2 <Score < 0.2 & -3 < LogFC < 3
EPS1	-0.2 <Score < 0.2 & -3 < LogFC < 3
COG7	-0.2 <Score < 0.2 & -3 < LogFC < 3
REC107	-0.2 <Score < 0.2 & -3 < LogFC < 3
FCY21	-0.2 <Score < 0.2 & -3 < LogFC < 3
PFK27	-0.2 <Score < 0.2 & -3 < LogFC < 3
SYN8	-0.2 <Score < 0.2 & -3 < LogFC < 3
IRS4	-0.2 <Score < 0.2 & -3 < LogFC < 3
BIM1	-0.2 <Score < 0.2 & -3 < LogFC < 3
PGM1	-0.2 <Score < 0.2 & -3 < LogFC < 3
RPS9A	-0.2 <Score < 0.2 & -3 < LogFC < 3
GRX4	-0.2 <Score < 0.2 & -3 < LogFC < 3
YIA6	-0.2 <Score < 0.2 & -3 < LogFC < 3
DUG1	-0.2 <Score < 0.2 & -3 < LogFC < 3
CLB6	-0.2 <Score < 0.2 & -3 < LogFC < 3
YGR045C	-0.2 <Score < 0.2 & -3 < LogFC < 3
VPS55	-0.2 <Score < 0.2 & -3 < LogFC < 3
SEG1	-0.2 <Score < 0.2 & -3 < LogFC < 3
YBR178W	-0.2 <Score < 0.2 & -3 < LogFC < 3
ELM1	-0.2 <Score < 0.2 & -3 < LogFC < 3
YDR269C	-0.2 <Score < 0.2 & -3 < LogFC < 3
ASI2	-0.2 <Score < 0.2 & -3 < LogFC < 3
NTE1	-0.2 <Score < 0.2 & -3 < LogFC < 3
YCL049C	-0.2 <Score < 0.2 & -3 < LogFC < 3
YMR099C	-0.2 <Score < 0.2 & -3 < LogFC < 3
YFL051C	-0.2 <Score < 0.2 & -3 < LogFC < 3
UPS1	-0.2 <Score < 0.2 & -3 < LogFC < 3
PAU2	-0.2 <Score < 0.2 & -3 < LogFC < 3
TMS1	-0.2 <Score < 0.2 & -3 < LogFC < 3
YDL157C	-0.2 <Score < 0.2 & -3 < LogFC < 3
YPR071W	-0.2 <Score < 0.2 & -3 < LogFC < 3
YJR128W	-0.2 <Score < 0.2 & -3 < LogFC < 3
GRE1	-0.2 <Score < 0.2 & -3 < LogFC < 3
YER135C	-0.2 <Score < 0.2 & -3 < LogFC < 3
MET5	-0.2 <Score < 0.2 & -3 < LogFC < 3
FRE3	-0.2 <Score < 0.2 & -3 < LogFC < 3
YGR001C	-0.2 <Score < 0.2 & -3 < LogFC < 3
ADE17	-0.2 <Score < 0.2 & -3 < LogFC < 3
YHL017W	-0.2 <Score < 0.2 & -3 < LogFC < 3
LPP1	-0.2 <Score < 0.2 & -3 < LogFC < 3
YPS6	-0.2 <Score < 0.2 & -3 < LogFC < 3
TOS1	-0.2 <Score < 0.2 & -3 < LogFC < 3
YMR295C	-0.2 <Score < 0.2 & -3 < LogFC < 3
IST3	-0.2 <Score < 0.2 & -3 < LogFC < 3
YCR100C	-0.2 <Score < 0.2 & -3 < LogFC < 3
YMR294W-A	-0.2 <Score < 0.2 & -3 < LogFC < 3
FIT1	-0.2 <Score < 0.2 & -3 < LogFC < 3
SSH4	-0.2 <Score < 0.2 & -3 < LogFC < 3
SFM1	-0.2 <Score < 0.2 & -3 < LogFC < 3
YEA4	-0.2 <Score < 0.2 & -3 < LogFC < 3
HXT14	-0.2 <Score < 0.2 & -3 < LogFC < 3
BNA7	-0.2 <Score < 0.2 & -3 < LogFC < 3
COX8	-0.2 <Score < 0.2 & -3 < LogFC < 3
FSH3	-0.2 <Score < 0.2 & -3 < LogFC < 3
HUA2	-0.2 <Score < 0.2 & -3 < LogFC < 3
ARO9	-0.2 <Score < 0.2 & -3 < LogFC < 3
TDA6	-0.2 <Score < 0.2 & -3 < LogFC < 3
TIM13	-0.2 <Score < 0.2 & -3 < LogFC < 3
YDR391C	-0.2 <Score < 0.2 & -3 < LogFC < 3
RPL24A	-0.2 <Score < 0.2 & -3 < LogFC < 3
YHR003C	-0.2 <Score < 0.2 & -3 < LogFC < 3
YEL067C	-0.2 <Score < 0.2 & -3 < LogFC < 3
YDR124W	-0.2 <Score < 0.2 & -3 < LogFC < 3
YDR338C	-0.2 <Score < 0.2 & -3 < LogFC < 3
YJR037W	-0.2 <Score < 0.2 & -3 < LogFC < 3
YDR029W	-0.2 <Score < 0.2 & -3 < LogFC < 3
NDI1	-0.2 <Score < 0.2 & -3 < LogFC < 3
GIS3	-0.2 <Score < 0.2 & -3 < LogFC < 3
CRN1	-0.2 <Score < 0.2 & -3 < LogFC < 3
YKL115C	-0.2 <Score < 0.2 & -3 < LogFC < 3
YMR310C	-0.2 <Score < 0.2 & -3 < LogFC < 3
SKS1	-0.2 <Score < 0.2 & -3 < LogFC < 3
YAK1	-0.2 <Score < 0.2 & -3 < LogFC < 3
POT1	-0.2 <Score < 0.2 & -3 < LogFC < 3
ABP140	-0.2 <Score < 0.2 & -3 < LogFC < 3
UTP30	-0.2 <Score < 0.2 & -3 < LogFC < 3
MYO3	-0.2 <Score < 0.2 & -3 < LogFC < 3
SLM3	-0.2 <Score < 0.2 & -3 < LogFC < 3
UBR2	-0.2 <Score < 0.2 & -3 < LogFC < 3
HNT2	-0.2 <Score < 0.2 & -3 < LogFC < 3
HXK1	-0.2 <Score < 0.2 & -3 < LogFC < 3
ADE4	-0.2 <Score < 0.2 & -3 < LogFC < 3
SMF3	-0.2 <Score < 0.2 & -3 < LogFC < 3
PMT6	-0.2 <Score < 0.2 & -3 < LogFC < 3
YKR070W	-0.2 <Score < 0.2 & -3 < LogFC < 3
YJR120W	-0.2 <Score < 0.2 & -3 < LogFC < 3
EHT1	-0.2 <Score < 0.2 & -3 < LogFC < 3
HRB1	-0.2 <Score < 0.2 & -3 < LogFC < 3
PCK1	-0.2 <Score < 0.2 & -3 < LogFC < 3
OAF3	-0.2 <Score < 0.2 & -3 < LogFC < 3
YLR296W	-0.2 <Score < 0.2 & -3 < LogFC < 3
YPR059C	-0.2 <Score < 0.2 & -3 < LogFC < 3
PUF2	-0.2 <Score < 0.2 & -3 < LogFC < 3
BAR1	-0.2 <Score < 0.2 & -3 < LogFC < 3
PUS5	-0.2 <Score < 0.2 & -3 < LogFC < 3
YPT35	-0.2 <Score < 0.2 & -3 < LogFC < 3
NEJ1	-0.2 <Score < 0.2 & -3 < LogFC < 3
KGD2	-0.2 <Score < 0.2 & -3 < LogFC < 3
SSA2	-0.2 <Score < 0.2 & -3 < LogFC < 3
PNT1	-0.2 <Score < 0.2 & -3 < LogFC < 3
HER1	-0.2 <Score < 0.2 & -3 < LogFC < 3
SCW4	-0.2 <Score < 0.2 & -3 < LogFC < 3
YSC84	-0.2 <Score < 0.2 & -3 < LogFC < 3
YIL025C	-0.2 <Score < 0.2 & -3 < LogFC < 3
YLR031W	-0.2 <Score < 0.2 & -3 < LogFC < 3
YOR268C	-0.2 <Score < 0.2 & -3 < LogFC < 3
PUF3	-0.2 <Score < 0.2 & -3 < LogFC < 3
YPL264C	-0.2 <Score < 0.2 & -3 < LogFC < 3
ANR2	-0.2 <Score < 0.2 & -3 < LogFC < 3
UBC12	-0.2 <Score < 0.2 & -3 < LogFC < 3
PEX25	-0.2 <Score < 0.2 & -3 < LogFC < 3
ECM4	-0.2 <Score < 0.2 & -3 < LogFC < 3
PAU8	-0.2 <Score < 0.2 & -3 < LogFC < 3
YBR013C	-0.2 <Score < 0.2 & -3 < LogFC < 3
OYE3	-0.2 <Score < 0.2 & -3 < LogFC < 3
DUR1	-0.2 <Score < 0.2 & -3 < LogFC < 3
HOR2	-0.2 <Score < 0.2 & -3 < LogFC < 3
APM1	-0.2 <Score < 0.2 & -3 < LogFC < 3
UGA4	-0.2 <Score < 0.2 & -3 < LogFC < 3
SPR3	-0.2 <Score < 0.2 & -3 < LogFC < 3
ERP5	-0.2 <Score < 0.2 & -3 < LogFC < 3
RIF2	-0.2 <Score < 0.2 & -3 < LogFC < 3
NHA1	-0.2 <Score < 0.2 & -3 < LogFC < 3
CIR2	-0.2 <Score < 0.2 & -3 < LogFC < 3
PPZ2	-0.2 <Score < 0.2 & -3 < LogFC < 3
YJL027C	-0.2 <Score < 0.2 & -3 < LogFC < 3
TGL2	-0.2 <Score < 0.2 & -3 < LogFC < 3
SST2	-0.2 <Score < 0.2 & -3 < LogFC < 3
ABZ2	-0.2 <Score < 0.2 & -3 < LogFC < 3
PAU17	-0.2 <Score < 0.2 & -3 < LogFC < 3
PCL7	-0.2 <Score < 0.2 & -3 < LogFC < 3
YFR024C	-0.2 <Score < 0.2 & -3 < LogFC < 3
ORM2	-0.2 <Score < 0.2 & -3 < LogFC < 3
AYR1	-0.2 <Score < 0.2 & -3 < LogFC < 3
SPG4	-0.2 <Score < 0.2 & -3 < LogFC < 3
MPC54	-0.2 <Score < 0.2 & -3 < LogFC < 3
DPH2	-0.2 <Score < 0.2 & -3 < LogFC < 3
HSP26	-0.2 <Score < 0.2 & -3 < LogFC < 3
YDR112W	-0.2 <Score < 0.2 & -3 < LogFC < 3
YGL039W	-0.2 <Score < 0.2 & -3 < LogFC < 3
YGR067C	-0.2 <Score < 0.2 & -3 < LogFC < 3
RDL2	-0.2 <Score < 0.2 & -3 < LogFC < 3
SIA1	-0.2 <Score < 0.2 & -3 < LogFC < 3
PDE1	-0.2 <Score < 0.2 & -3 < LogFC < 3
CDA1	-0.2 <Score < 0.2 & -3 < LogFC < 3
RNH203	-0.2 <Score < 0.2 & -3 < LogFC < 3
YFL043C	-0.2 <Score < 0.2 & -3 < LogFC < 3
ERV25	-0.2 <Score < 0.2 & -3 < LogFC < 3
GAS4	-0.2 <Score < 0.2 & -3 < LogFC < 3
EAF3	-0.2 <Score < 0.2 & -3 < LogFC < 3
UBP5	-0.2 <Score < 0.2 & -3 < LogFC < 3
YPR064W	-0.2 <Score < 0.2 & -3 < LogFC < 3
MID2	-0.2 <Score < 0.2 & -3 < LogFC < 3
GYL1	-0.2 <Score < 0.2 & -3 < LogFC < 3
ECM31	-0.2 <Score < 0.2 & -3 < LogFC < 3
TOS8	-0.2 <Score < 0.2 & -3 < LogFC < 3
ARN2	-0.2 <Score < 0.2 & -3 < LogFC < 3
GIT1	-0.2 <Score < 0.2 & -3 < LogFC < 3
HGH1	-0.2 <Score < 0.2 & -3 < LogFC < 3
NOP16	-0.2 <Score < 0.2 & -3 < LogFC < 3
GAS5	-0.2 <Score < 0.2 & -3 < LogFC < 3
TGL5	-0.2 <Score < 0.2 & -3 < LogFC < 3
FKH2	-0.2 <Score < 0.2 & -3 < LogFC < 3
YDR220C	-0.2 <Score < 0.2 & -3 < LogFC < 3
YKL053W	-0.2 <Score < 0.2 & -3 < LogFC < 3
QCR2	-0.2 <Score < 0.2 & -3 < LogFC < 3
MKC7	-0.2 <Score < 0.2 & -3 < LogFC < 3
STE50	-0.2 <Score < 0.2 & -3 < LogFC < 3
CLB2	-0.2 <Score < 0.2 & -3 < LogFC < 3
ALB1	-0.2 <Score < 0.2 & -3 < LogFC < 3
YDL199C	-0.2 <Score < 0.2 & -3 < LogFC < 3
ATG18	-0.2 <Score < 0.2 & -3 < LogFC < 3
LRG1	-0.2 <Score < 0.2 & -3 < LogFC < 3
ATG15	-0.2 <Score < 0.2 & -3 < LogFC < 3
ECM38	-0.2 <Score < 0.2 & -3 < LogFC < 3
COA6	-0.2 <Score < 0.2 & -3 < LogFC < 3
IRC20	-0.2 <Score < 0.2 & -3 < LogFC < 3
LCL3	-0.2 <Score < 0.2 & -3 < LogFC < 3
YOL131W	-0.2 <Score < 0.2 & -3 < LogFC < 3
YDR056C	-0.2 <Score < 0.2 & -3 < LogFC < 3
YPR174C	-0.2 <Score < 0.2 & -3 < LogFC < 3
ODC2	-0.2 <Score < 0.2 & -3 < LogFC < 3
MET10	-0.2 <Score < 0.2 & -3 < LogFC < 3
RPL27B	-0.2 <Score < 0.2 & -3 < LogFC < 3
SPC1	-0.2 <Score < 0.2 & -3 < LogFC < 3
YDL038C	-0.2 <Score < 0.2 & -3 < LogFC < 3
PET20	-0.2 <Score < 0.2 & -3 < LogFC < 3
YGR210C	-0.2 <Score < 0.2 & -3 < LogFC < 3
DCI1	-0.2 <Score < 0.2 & -3 < LogFC < 3
YAR030C	-0.2 <Score < 0.2 & -3 < LogFC < 3
YBR242W	-0.2 <Score < 0.2 & -3 < LogFC < 3
YIR014W	-0.2 <Score < 0.2 & -3 < LogFC < 3
JLP2	-0.2 <Score < 0.2 & -3 < LogFC < 3
TDA1	-0.2 <Score < 0.2 & -3 < LogFC < 3
NIS1	-0.2 <Score < 0.2 & -3 < LogFC < 3
MSC1	-0.2 <Score < 0.2 & -3 < LogFC < 3
ELC1	-0.2 <Score < 0.2 & -3 < LogFC < 3
CYC2	-0.2 <Score < 0.2 & -3 < LogFC < 3
YMR254C	-0.2 <Score < 0.2 & -3 < LogFC < 3
BDH2	-0.2 <Score < 0.2 & -3 < LogFC < 3
YOR314W	-0.2 <Score < 0.2 & -3 < LogFC < 3
HLJ1	-0.2 <Score < 0.2 & -3 < LogFC < 3
YGR290W	-0.2 <Score < 0.2 & -3 < LogFC < 3
PAU11	-0.2 <Score < 0.2 & -3 < LogFC < 3
PDR11	-0.2 <Score < 0.2 & -3 < LogFC < 3
MRI1	-0.2 <Score < 0.2 & -3 < LogFC < 3
LDH1	-0.2 <Score < 0.2 & -3 < LogFC < 3
OAC1	-0.2 <Score < 0.2 & -3 < LogFC < 3
HRQ1	-0.2 <Score < 0.2 & -3 < LogFC < 3
YIR035C	-0.2 <Score < 0.2 & -3 < LogFC < 3
YKL202W	-0.2 <Score < 0.2 & -3 < LogFC < 3
YHR097C	-0.2 <Score < 0.2 & -3 < LogFC < 3
HXT2	-0.2 <Score < 0.2 & -3 < LogFC < 3
SHE2	-0.2 <Score < 0.2 & -3 < LogFC < 3
IOC2	-0.2 <Score < 0.2 & -3 < LogFC < 3
ERV2	-0.2 <Score < 0.2 & -3 < LogFC < 3
YRR1	-0.2 <Score < 0.2 & -3 < LogFC < 3
YBR012C	-0.2 <Score < 0.2 & -3 < LogFC < 3
LSB1	-0.2 <Score < 0.2 & -3 < LogFC < 3
CTA1	-0.2 <Score < 0.2 & -3 < LogFC < 3
YPT10	-0.2 <Score < 0.2 & -3 < LogFC < 3
HST3	-0.2 <Score < 0.2 & -3 < LogFC < 3
STR2	-0.2 <Score < 0.2 & -3 < LogFC < 3
MIG1	-0.2 <Score < 0.2 & -3 < LogFC < 3
QDR1	-0.2 <Score < 0.2 & -3 < LogFC < 3
GEX2	-0.2 <Score < 0.2 & -3 < LogFC < 3
MCH4	-0.2 <Score < 0.2 & -3 < LogFC < 3
CPR2	-0.2 <Score < 0.2 & -3 < LogFC < 3
DOT5	-0.2 <Score < 0.2 & -3 < LogFC < 3
YCL076W	-0.2 <Score < 0.2 & -3 < LogFC < 3
HAT2	-0.2 <Score < 0.2 & -3 < LogFC < 3
BOP2	-0.2 <Score < 0.2 & -3 < LogFC < 3
ZRC1	-0.2 <Score < 0.2 & -3 < LogFC < 3
POX1	-0.2 <Score < 0.2 & -3 < LogFC < 3
DSF2	-0.2 <Score < 0.2 & -3 < LogFC < 3
YOL013W-A	-0.2 <Score < 0.2 & -3 < LogFC < 3
KDX1	-0.2 <Score < 0.2 & -3 < LogFC < 3
YJR154W	-0.2 <Score < 0.2 & -3 < LogFC < 3
ECM8	-0.2 <Score < 0.2 & -3 < LogFC < 3
TRX1	-0.2 <Score < 0.2 & -3 < LogFC < 3
CUE4	-0.2 <Score < 0.2 & -3 < LogFC < 3
YER121W	-0.2 <Score < 0.2 & -3 < LogFC < 3
GOT1	-0.2 <Score < 0.2 & -3 < LogFC < 3
BIO3	-0.2 <Score < 0.2 & -3 < LogFC < 3
TMA108	-0.2 <Score < 0.2 & -3 < LogFC < 3
TPO3	-0.2 <Score < 0.2 & -3 < LogFC < 3
YGR153W	-0.2 <Score < 0.2 & -3 < LogFC < 3
IML3	-0.2 <Score < 0.2 & -3 < LogFC < 3
XKS1	-0.2 <Score < 0.2 & -3 < LogFC < 3
ERP2	-0.2 <Score < 0.2 & -3 < LogFC < 3
ITC1	-0.2 <Score < 0.2 & -3 < LogFC < 3
CIT1	-0.2 <Score < 0.2 & -3 < LogFC < 3
YHL026C	-0.2 <Score < 0.2 & -3 < LogFC < 3
YGL041C	-0.2 <Score < 0.2 & -3 < LogFC < 3
NAS2	-0.2 <Score < 0.2 & -3 < LogFC < 3
YPL035C	-0.2 <Score < 0.2 & -3 < LogFC < 3
HAL1	-0.2 <Score < 0.2 & -3 < LogFC < 3
HST4	-0.2 <Score < 0.2 & -3 < LogFC < 3
YCL023C	-0.2 <Score < 0.2 & -3 < LogFC < 3
TRE1	-0.2 <Score < 0.2 & -3 < LogFC < 3
YDR282C	-0.2 <Score < 0.2 & -3 < LogFC < 3
BUD8	-0.2 <Score < 0.2 & -3 < LogFC < 3
HPA2	-0.2 <Score < 0.2 & -3 < LogFC < 3
PIR3	-0.2 <Score < 0.2 & -3 < LogFC < 3
REG2	-0.2 <Score < 0.2 & -3 < LogFC < 3
YPR109W	-0.2 <Score < 0.2 & -3 < LogFC < 3
YDR132C	-0.2 <Score < 0.2 & -3 < LogFC < 3
RAD1	-0.2 <Score < 0.2 & -3 < LogFC < 3
YDL206W	-0.2 <Score < 0.2 & -3 < LogFC < 3
GTR1	-0.2 <Score < 0.2 & -3 < LogFC < 3
ATO2	-0.2 <Score < 0.2 & -3 < LogFC < 3
JSN1	-0.2 <Score < 0.2 & -3 < LogFC < 3
PHO80	-0.2 <Score < 0.2 & -3 < LogFC < 3
URA1	-0.2 <Score < 0.2 & -3 < LogFC < 3
PYC2	-0.2 <Score < 0.2 & -3 < LogFC < 3
YML096W	-0.2 <Score < 0.2 & -3 < LogFC < 3
YML090W	-0.2 <Score < 0.2 & -3 < LogFC < 3
YOL163W	-0.2 <Score < 0.2 & -3 < LogFC < 3
YDR249C	-0.2 <Score < 0.2 & -3 < LogFC < 3
MET31	-0.2 <Score < 0.2 & -3 < LogFC < 3
ETT1	-0.2 <Score < 0.2 & -3 < LogFC < 3
INO1	-0.2 <Score < 0.2 & -3 < LogFC < 3
YDR474C	-0.2 <Score < 0.2 & -3 < LogFC < 3
YOR283W	-0.2 <Score < 0.2 & -3 < LogFC < 3
YJL135W	-0.2 <Score < 0.2 & -3 < LogFC < 3
SUT2	-0.2 <Score < 0.2 & -3 < LogFC < 3
YBR090C	-0.2 <Score < 0.2 & -3 < LogFC < 3
POF1	-0.2 <Score < 0.2 & -3 < LogFC < 3
YPR012W	-0.2 <Score < 0.2 & -3 < LogFC < 3
YPL257W	-0.2 <Score < 0.2 & -3 < LogFC < 3
PMS1	-0.2 <Score < 0.2 & -3 < LogFC < 3
PRK1	-0.2 <Score < 0.2 & -3 < LogFC < 3
RCK2	-0.2 <Score < 0.2 & -3 < LogFC < 3
CSI2	-0.2 <Score < 0.2 & -3 < LogFC < 3
YER066C-A	-0.2 <Score < 0.2 & -3 < LogFC < 3
ALR2	-0.2 <Score < 0.2 & -3 < LogFC < 3
ZEO1	-0.2 <Score < 0.2 & -3 < LogFC < 3
YDR222W	-0.2 <Score < 0.2 & -3 < LogFC < 3
EMP46	-0.2 <Score < 0.2 & -3 < LogFC < 3
ATG34	-0.2 <Score < 0.2 & -3 < LogFC < 3
GDT1	-0.2 <Score < 0.2 & -3 < LogFC < 3
YBR100W	-0.2 <Score < 0.2 & -3 < LogFC < 3
LSB6	-0.2 <Score < 0.2 & -3 < LogFC < 3
GDS1	-0.2 <Score < 0.2 & -3 < LogFC < 3
CHO2	-0.2 <Score < 0.2 & -3 < LogFC < 3
UGA2	-0.2 <Score < 0.2 & -3 < LogFC < 3
YJL107C	-0.2 <Score < 0.2 & -3 < LogFC < 3
SLZ1	-0.2 <Score < 0.2 & -3 < LogFC < 3
YLR012C	-0.2 <Score < 0.2 & -3 < LogFC < 3
PTM1	-0.2 <Score < 0.2 & -3 < LogFC < 3
YNL285W	-0.2 <Score < 0.2 & -3 < LogFC < 3
HXT1	-0.2 <Score < 0.2 & -3 < LogFC < 3
RAD9	-0.2 <Score < 0.2 & -3 < LogFC < 3
YER038W-A	-0.2 <Score < 0.2 & -3 < LogFC < 3
TSL1	-0.2 <Score < 0.2 & -3 < LogFC < 3
PET10	-0.2 <Score < 0.2 & -3 < LogFC < 3
YHI9	-0.2 <Score < 0.2 & -3 < LogFC < 3
SLX1	-0.2 <Score < 0.2 & -3 < LogFC < 3
YJR107W	-0.2 <Score < 0.2 & -3 < LogFC < 3
CUS2	-0.2 <Score < 0.2 & -3 < LogFC < 3
SPE4	-0.2 <Score < 0.2 & -3 < LogFC < 3
YML100W-A	-0.2 <Score < 0.2 & -3 < LogFC < 3
PKH1	-0.2 <Score < 0.2 & -3 < LogFC < 3
YPR014C	-0.2 <Score < 0.2 & -3 < LogFC < 3
YGR139W	-0.2 <Score < 0.2 & -3 < LogFC < 3
RAD57	-0.2 <Score < 0.2 & -3 < LogFC < 3
NNT1	-0.2 <Score < 0.2 & -3 < LogFC < 3
PHM6	-0.2 <Score < 0.2 & -3 < LogFC < 3
HXT10	-0.2 <Score < 0.2 & -3 < LogFC < 3
MSO1	-0.2 <Score < 0.2 & -3 < LogFC < 3
FRK1	-0.2 <Score < 0.2 & -3 < LogFC < 3
UBX7	-0.2 <Score < 0.2 & -3 < LogFC < 3
YHR112C	-0.2 <Score < 0.2 & -3 < LogFC < 3
YGR269W	-0.2 <Score < 0.2 & -3 < LogFC < 3
OSH6	-0.2 <Score < 0.2 & -3 < LogFC < 3
ETP1	-0.2 <Score < 0.2 & -3 < LogFC < 3
IMA5	-0.2 <Score < 0.2 & -3 < LogFC < 3
MLC2	-0.2 <Score < 0.2 & -3 < LogFC < 3
YJL218W	-0.2 <Score < 0.2 & -3 < LogFC < 3
GAT4	-0.2 <Score < 0.2 & -3 < LogFC < 3
TWF1	-0.2 <Score < 0.2 & -3 < LogFC < 3
YML002W	-0.2 <Score < 0.2 & -3 < LogFC < 3
PET127	-0.2 <Score < 0.2 & -3 < LogFC < 3
YDR154C	-0.2 <Score < 0.2 & -3 < LogFC < 3
NIT3	-0.2 <Score < 0.2 & -3 < LogFC < 3
CTF3	-0.2 <Score < 0.2 & -3 < LogFC < 3
CCH1	-0.2 <Score < 0.2 & -3 < LogFC < 3
MSB4	-0.2 <Score < 0.2 & -3 < LogFC < 3
MSP1	-0.2 <Score < 0.2 & -3 < LogFC < 3
YDR340W	-0.2 <Score < 0.2 & -3 < LogFC < 3
ECM1	-0.2 <Score < 0.2 & -3 < LogFC < 3
YNL179C	-0.2 <Score < 0.2 & -3 < LogFC < 3
REE1	-0.2 <Score < 0.2 & -3 < LogFC < 3
YOR385W	-0.2 <Score < 0.2 & -3 < LogFC < 3
ATC1	-0.2 <Score < 0.2 & -3 < LogFC < 3
RGD1	-0.2 <Score < 0.2 & -3 < LogFC < 3
SAP1	-0.2 <Score < 0.2 & -3 < LogFC < 3
PEX17	-0.2 <Score < 0.2 & -3 < LogFC < 3
SYF2	-0.2 <Score < 0.2 & -3 < LogFC < 3
YMR316C-B	-0.2 <Score < 0.2 & -3 < LogFC < 3
PHR1	-0.2 <Score < 0.2 & -3 < LogFC < 3
YGR012W	-0.2 <Score < 0.2 & -3 < LogFC < 3
YML035C-A	-0.2 <Score < 0.2 & -3 < LogFC < 3
ECM13	-0.2 <Score < 0.2 & -3 < LogFC < 3
AGA1	-0.2 <Score < 0.2 & -3 < LogFC < 3
YNL043C	-0.2 <Score < 0.2 & -3 < LogFC < 3
MGA1	-0.2 <Score < 0.2 & -3 < LogFC < 3
ARR1	-0.2 <Score < 0.2 & -3 < LogFC < 3
JJJ1	-0.2 <Score < 0.2 & -3 < LogFC < 3
NPP2	-0.2 <Score < 0.2 & -3 < LogFC < 3
SNN1	-0.2 <Score < 0.2 & -3 < LogFC < 3
YDR401W	-0.2 <Score < 0.2 & -3 < LogFC < 3
ADY3	-0.2 <Score < 0.2 & -3 < LogFC < 3
YLR232W	-0.2 <Score < 0.2 & -3 < LogFC < 3
NTC20	-0.2 <Score < 0.2 & -3 < LogFC < 3
MHT1	-0.2 <Score < 0.2 & -3 < LogFC < 3
CSI1	-0.2 <Score < 0.2 & -3 < LogFC < 3
YML018C	-0.2 <Score < 0.2 & -3 < LogFC < 3
YNR029C	-0.2 <Score < 0.2 & -3 < LogFC < 3
GRX7	-0.2 <Score < 0.2 & -3 < LogFC < 3
PMT7	-0.2 <Score < 0.2 & -3 < LogFC < 3
YCR087W	-0.2 <Score < 0.2 & -3 < LogFC < 3
MNN4	-0.2 <Score < 0.2 & -3 < LogFC < 3
YOR223W	-0.2 <Score < 0.2 & -3 < LogFC < 3
GLT1	-0.2 <Score < 0.2 & -3 < LogFC < 3
YLR311C	-0.2 <Score < 0.2 & -3 < LogFC < 3
MSB2	-0.2 <Score < 0.2 & -3 < LogFC < 3
YDL011C	-0.2 <Score < 0.2 & -3 < LogFC < 3
LSC2	-0.2 <Score < 0.2 & -3 < LogFC < 3
GID7	-0.2 <Score < 0.2 & -3 < LogFC < 3
RXT3	-0.2 <Score < 0.2 & -3 < LogFC < 3
SHE3	-0.2 <Score < 0.2 & -3 < LogFC < 3
REC8	-0.2 <Score < 0.2 & -3 < LogFC < 3
SSB1	-0.2 <Score < 0.2 & -3 < LogFC < 3
CNE1	-0.2 <Score < 0.2 & -3 < LogFC < 3
BYE1	-0.2 <Score < 0.2 & -3 < LogFC < 3
SMF1	-0.2 <Score < 0.2 & -3 < LogFC < 3
RMR1	-0.2 <Score < 0.2 & -3 < LogFC < 3
YLR112W	-0.2 <Score < 0.2 & -3 < LogFC < 3
PEX28	-0.2 <Score < 0.2 & -3 < LogFC < 3
YEL023C	-0.2 <Score < 0.2 & -3 < LogFC < 3
MEP3	-0.2 <Score < 0.2 & -3 < LogFC < 3
YMC2	-0.2 <Score < 0.2 & -3 < LogFC < 3
CCC2	-0.2 <Score < 0.2 & -3 < LogFC < 3
YOR345C	-0.2 <Score < 0.2 & -3 < LogFC < 3
KTR2	-0.2 <Score < 0.2 & -3 < LogFC < 3
MDR1	-0.2 <Score < 0.2 & -3 < LogFC < 3
ULA1	-0.2 <Score < 0.2 & -3 < LogFC < 3
LCL2	-0.2 <Score < 0.2 & -3 < LogFC < 3
SPS18	-0.2 <Score < 0.2 & -3 < LogFC < 3
EFM2	-0.2 <Score < 0.2 & -3 < LogFC < 3
PPN1	-0.2 <Score < 0.2 & -3 < LogFC < 3
TDA8	-0.2 <Score < 0.2 & -3 < LogFC < 3
RPL15B	-0.2 <Score < 0.2 & -3 < LogFC < 3
SNZ2	-0.2 <Score < 0.2 & -3 < LogFC < 3
GAT3	-0.2 <Score < 0.2 & -3 < LogFC < 3
ENV9	-0.2 <Score < 0.2 & -3 < LogFC < 3
SAP155	-0.2 <Score < 0.2 & -3 < LogFC < 3
CWP2	-0.2 <Score < 0.2 & -3 < LogFC < 3
RPS28B	-0.2 <Score < 0.2 & -3 < LogFC < 3
HOT13	-0.2 <Score < 0.2 & -3 < LogFC < 3
BSC5	-0.2 <Score < 0.2 & -3 < LogFC < 3
YKL133C	-0.2 <Score < 0.2 & -3 < LogFC < 3
YKL070W	-0.2 <Score < 0.2 & -3 < LogFC < 3
ACB1	-0.2 <Score < 0.2 & -3 < LogFC < 3
YPL229W	-0.2 <Score < 0.2 & -3 < LogFC < 3
YGL260W	-0.2 <Score < 0.2 & -3 < LogFC < 3
NRP1	-0.2 <Score < 0.2 & -3 < LogFC < 3
GTB1	-0.2 <Score < 0.2 & -3 < LogFC < 3
NKP1	-0.2 <Score < 0.2 & -3 < LogFC < 3
ASI1	-0.2 <Score < 0.2 & -3 < LogFC < 3
RAD10	-0.2 <Score < 0.2 & -3 < LogFC < 3
SUT1	-0.2 <Score < 0.2 & -3 < LogFC < 3
YFR057W	-0.2 <Score < 0.2 & -3 < LogFC < 3
IZH2	-0.2 <Score < 0.2 & -3 < LogFC < 3
TYW1	-0.2 <Score < 0.2 & -3 < LogFC < 3
MDM1	-0.2 <Score < 0.2 & -3 < LogFC < 3
YGK3	-0.2 <Score < 0.2 & -3 < LogFC < 3
IZH1	-0.2 <Score < 0.2 & -3 < LogFC < 3
AQR1	-0.2 <Score < 0.2 & -3 < LogFC < 3
GLO4	-0.2 <Score < 0.2 & -3 < LogFC < 3
YDL121C	-0.2 <Score < 0.2 & -3 < LogFC < 3
YPL088W	-0.2 <Score < 0.2 & -3 < LogFC < 3
NUR1	-0.2 <Score < 0.2 & -3 < LogFC < 3
BAT2	-0.2 <Score < 0.2 & -3 < LogFC < 3
POM34	-0.2 <Score < 0.2 & -3 < LogFC < 3
SKG3	-0.2 <Score < 0.2 & -3 < LogFC < 3
AFG1	-0.2 <Score < 0.2 & -3 < LogFC < 3
UGX2	-0.2 <Score < 0.2 & -3 < LogFC < 3
TOR1	-0.2 <Score < 0.2 & -3 < LogFC < 3
YGL114W	-0.2 <Score < 0.2 & -3 < LogFC < 3
ECM14	-0.2 <Score < 0.2 & -3 < LogFC < 3
URH1	-0.2 <Score < 0.2 & -3 < LogFC < 3
ASP1	-0.2 <Score < 0.2 & -3 < LogFC < 3
NSI1	-0.2 <Score < 0.2 & -3 < LogFC < 3
YNL144C	-0.2 <Score < 0.2 & -3 < LogFC < 3
YOR019W	-0.2 <Score < 0.2 & -3 < LogFC < 3
YOR1	-0.2 <Score < 0.2 & -3 < LogFC < 3
YKR040C	-0.2 <Score < 0.2 & -3 < LogFC < 3
SRO7	-0.2 <Score < 0.2 & -3 < LogFC < 3
KAR4	-0.2 <Score < 0.2 & -3 < LogFC < 3
MGT1	-0.2 <Score < 0.2 & -3 < LogFC < 3
SPG1	-0.2 <Score < 0.2 & -3 < LogFC < 3
YKR104W	-0.2 <Score < 0.2 & -3 < LogFC < 3
YAP6	-0.2 <Score < 0.2 & -3 < LogFC < 3
CRR1	-0.2 <Score < 0.2 & -3 < LogFC < 3
YLR269C	-0.2 <Score < 0.2 & -3 < LogFC < 3
IME2	-0.2 <Score < 0.2 & -3 < LogFC < 3
PIB1	-0.2 <Score < 0.2 & -3 < LogFC < 3
TCB3	-0.2 <Score < 0.2 & -3 < LogFC < 3
MEK1	-0.2 <Score < 0.2 & -3 < LogFC < 3
LOT6	-0.2 <Score < 0.2 & -3 < LogFC < 3
YOR289W	-0.2 <Score < 0.2 & -3 < LogFC < 3
ESL2	-0.2 <Score < 0.2 & -3 < LogFC < 3
CAT8	-0.2 <Score < 0.2 & -3 < LogFC < 3
YOR376W	-0.2 <Score < 0.2 & -3 < LogFC < 3
SGA1	-0.2 <Score < 0.2 & -3 < LogFC < 3
ATO3	-0.2 <Score < 0.2 & -3 < LogFC < 3
HSP78	-0.2 <Score < 0.2 & -3 < LogFC < 3
YLL017W	-0.2 <Score < 0.2 & -3 < LogFC < 3
APJ1	-0.2 <Score < 0.2 & -3 < LogFC < 3
TVP38	-0.2 <Score < 0.2 & -3 < LogFC < 3
YNL211C	-0.2 <Score < 0.2 & -3 < LogFC < 3
SPO77	-0.2 <Score < 0.2 & -3 < LogFC < 3
FMP21	-0.2 <Score < 0.2 & -3 < LogFC < 3
SFA1	-0.2 <Score < 0.2 & -3 < LogFC < 3
PIN4	-0.2 <Score < 0.2 & -3 < LogFC < 3
AIM32	-0.2 <Score < 0.2 & -3 < LogFC < 3
RIM4	-0.2 <Score < 0.2 & -3 < LogFC < 3
AZR1	-0.2 <Score < 0.2 & -3 < LogFC < 3
WSC4	-0.2 <Score < 0.2 & -3 < LogFC < 3
ECM2	-0.2 <Score < 0.2 & -3 < LogFC < 3
UBC7	-0.2 <Score < 0.2 & -3 < LogFC < 3
YOL053C-A	-0.2 <Score < 0.2 & -3 < LogFC < 3
SCO2	-0.2 <Score < 0.2 & -3 < LogFC < 3
YJL150W	-0.2 <Score < 0.2 & -3 < LogFC < 3
YJR020W	-0.2 <Score < 0.2 & -3 < LogFC < 3
ASN2	-0.2 <Score < 0.2 & -3 < LogFC < 3
NAM8	-0.2 <Score < 0.2 & -3 < LogFC < 3
FPR2	-0.2 <Score < 0.2 & -3 < LogFC < 3
SRT1	-0.2 <Score < 0.2 & -3 < LogFC < 3
YOR050C	-0.2 <Score < 0.2 & -3 < LogFC < 3
DAL1	-0.2 <Score < 0.2 & -3 < LogFC < 3
YOR296W	-0.2 <Score < 0.2 & -3 < LogFC < 3
TPO2	-0.2 <Score < 0.2 & -3 < LogFC < 3
YDR271C	-0.2 <Score < 0.2 & -3 < LogFC < 3
DNF3	-0.2 <Score < 0.2 & -3 < LogFC < 3
HOR7	-0.2 <Score < 0.2 & -3 < LogFC < 3
DPH6	-0.2 <Score < 0.2 & -3 < LogFC < 3
YPQ2	-0.2 <Score < 0.2 & -3 < LogFC < 3
PPR1	-0.2 <Score < 0.2 & -3 < LogFC < 3
HEL1	-0.2 <Score < 0.2 & -3 < LogFC < 3
NQM1	-0.2 <Score < 0.2 & -3 < LogFC < 3
MNR2	-0.2 <Score < 0.2 & -3 < LogFC < 3
YJL171C	-0.2 <Score < 0.2 & -3 < LogFC < 3
YDL241W	-0.2 <Score < 0.2 & -3 < LogFC < 3
REC104	-0.2 <Score < 0.2 & -3 < LogFC < 3
CRG1	-0.2 <Score < 0.2 & -3 < LogFC < 3
YNL046W	-0.2 <Score < 0.2 & -3 < LogFC < 3
YKL107W	-0.2 <Score < 0.2 & -3 < LogFC < 3
GMC2	-0.2 <Score < 0.2 & -3 < LogFC < 3
SHH3	-0.2 <Score < 0.2 & -3 < LogFC < 3
YHR125W	-0.2 <Score < 0.2 & -3 < LogFC < 3
AUS1	-0.2 <Score < 0.2 & -3 < LogFC < 3
MTC1	-0.2 <Score < 0.2 & -3 < LogFC < 3
ALY2	-0.2 <Score < 0.2 & -3 < LogFC < 3
YKL158W	-0.2 <Score < 0.2 & -3 < LogFC < 3
YOL014W	-0.2 <Score < 0.2 & -3 < LogFC < 3
YLR042C	-0.2 <Score < 0.2 & -3 < LogFC < 3
UBP2	-0.2 <Score < 0.2 & -3 < LogFC < 3
TFB6	-0.2 <Score < 0.2 & -3 < LogFC < 3
FOB1	-0.2 <Score < 0.2 & -3 < LogFC < 3
YPR1	-0.2 <Score < 0.2 & -3 < LogFC < 3
SFT2	-0.2 <Score < 0.2 & -3 < LogFC < 3
PEX14	-0.2 <Score < 0.2 & -3 < LogFC < 3
APM2	-0.2 <Score < 0.2 & -3 < LogFC < 3
YIL059C	-0.2 <Score < 0.2 & -3 < LogFC < 3
PCD1	-0.2 <Score < 0.2 & -3 < LogFC < 3
YGL015C	-0.2 <Score < 0.2 & -3 < LogFC < 3
PGU1	-0.2 <Score < 0.2 & -3 < LogFC < 3
MKK1	-0.2 <Score < 0.2 & -3 < LogFC < 3
RFS1	-0.2 <Score < 0.2 & -3 < LogFC < 3
FPR3	-0.2 <Score < 0.2 & -3 < LogFC < 3
MLF3	-0.2 <Score < 0.2 & -3 < LogFC < 3
YBR284W	-0.2 <Score < 0.2 & -3 < LogFC < 3
YKR078W	-0.2 <Score < 0.2 & -3 < LogFC < 3
ODC1	-0.2 <Score < 0.2 & -3 < LogFC < 3
YPL073C	-0.2 <Score < 0.2 & -3 < LogFC < 3
YKL199C	-0.2 <Score < 0.2 & -3 < LogFC < 3
NDJ1	-0.2 <Score < 0.2 & -3 < LogFC < 3
EST3	-0.2 <Score < 0.2 & -3 < LogFC < 3
YPK9	-0.2 <Score < 0.2 & -3 < LogFC < 3
YMR173W-A	-0.2 <Score < 0.2 & -3 < LogFC < 3
YJL067W	-0.2 <Score < 0.2 & -3 < LogFC < 3
YER046W-A	-0.2 <Score < 0.2 & -3 < LogFC < 3
PHO81	-0.2 <Score < 0.2 & -3 < LogFC < 3
MMP1	-0.2 <Score < 0.2 & -3 < LogFC < 3
GAP1	-0.2 <Score < 0.2 & -3 < LogFC < 3
ENT4	-0.2 <Score < 0.2 & -3 < LogFC < 3
NCA2	-0.2 <Score < 0.2 & -3 < LogFC < 3
YIP4	-0.2 <Score < 0.2 & -3 < LogFC < 3
YBR016W	-0.2 <Score < 0.2 & -3 < LogFC < 3
NIT1	-0.2 <Score < 0.2 & -3 < LogFC < 3
TRM732	-0.2 <Score < 0.2 & -3 < LogFC < 3
GPB1	-0.2 <Score < 0.2 & -3 < LogFC < 3
AIR1	-0.2 <Score < 0.2 & -3 < LogFC < 3
RAS1	-0.2 <Score < 0.2 & -3 < LogFC < 3
NMD4	-0.2 <Score < 0.2 & -3 < LogFC < 3
SET6	-0.2 <Score < 0.2 & -3 < LogFC < 3
RAD17	-0.2 <Score < 0.2 & -3 < LogFC < 3
GLG1	-0.2 <Score < 0.2 & -3 < LogFC < 3
YOR022C	-0.2 <Score < 0.2 & -3 < LogFC < 3
YER119C-A	-0.2 <Score < 0.2 & -3 < LogFC < 3
MAD1	-0.2 <Score < 0.2 & -3 < LogFC < 3
EDS1	-0.2 <Score < 0.2 & -3 < LogFC < 3
YKL123W	-0.2 <Score < 0.2 & -3 < LogFC < 3
JEN1	-0.2 <Score < 0.2 & -3 < LogFC < 3
PGM3	-0.2 <Score < 0.2 & -3 < LogFC < 3
SUL1	-0.2 <Score < 0.2 & -3 < LogFC < 3
SHE9	-0.2 <Score < 0.2 & -3 < LogFC < 3
RPS29A	-0.2 <Score < 0.2 & -3 < LogFC < 3
YHR127W	-0.2 <Score < 0.2 & -3 < LogFC < 3
YPS5	-0.2 <Score < 0.2 & -3 < LogFC < 3
YNL095C	-0.2 <Score < 0.2 & -3 < LogFC < 3
YEH1	-0.2 <Score < 0.2 & -3 < LogFC < 3
RAD28	-0.2 <Score < 0.2 & -3 < LogFC < 3
ENB1	-0.2 <Score < 0.2 & -3 < LogFC < 3
IMD3	-0.2 <Score < 0.2 & -3 < LogFC < 3
MF(ALPHA)2	-0.2 <Score < 0.2 & -3 < LogFC < 3
SLF1	-0.2 <Score < 0.2 & -3 < LogFC < 3
SYS1	-0.2 <Score < 0.2 & -3 < LogFC < 3
YOR228C	-0.2 <Score < 0.2 & -3 < LogFC < 3
YFR054C	-0.2 <Score < 0.2 & -3 < LogFC < 3
FBP1	-0.2 <Score < 0.2 & -3 < LogFC < 3
VAB2	-0.2 <Score < 0.2 & -3 < LogFC < 3
QDR3	-0.2 <Score < 0.2 & -3 < LogFC < 3
YNL010W	-0.2 <Score < 0.2 & -3 < LogFC < 3
YIL086C	-0.2 <Score < 0.2 & -3 < LogFC < 3
YHR078W	-0.2 <Score < 0.2 & -3 < LogFC < 3
TDA7	-0.2 <Score < 0.2 & -3 < LogFC < 3
ECM22	-0.2 <Score < 0.2 & -3 < LogFC < 3
PNS1	-0.2 <Score < 0.2 & -3 < LogFC < 3
URA8	-0.2 <Score < 0.2 & -3 < LogFC < 3
HNT1	-0.2 <Score < 0.2 & -3 < LogFC < 3
YOR186W	-0.2 <Score < 0.2 & -3 < LogFC < 3
TOS4	-0.2 <Score < 0.2 & -3 < LogFC < 3
YML117W-A	-0.2 <Score < 0.2 & -3 < LogFC < 3
PRM6	-0.2 <Score < 0.2 & -3 < LogFC < 3
MEU1	-0.2 <Score < 0.2 & -3 < LogFC < 3
DIT1	-0.2 <Score < 0.2 & -3 < LogFC < 3
NTH2	-0.2 <Score < 0.2 & -3 < LogFC < 3
YFL019C	-0.2 <Score < 0.2 & -3 < LogFC < 3
IES5	-0.2 <Score < 0.2 & -3 < LogFC < 3
AVO2	-0.2 <Score < 0.2 & -3 < LogFC < 3
YGL117W	-0.2 <Score < 0.2 & -3 < LogFC < 3
EXG2	-0.2 <Score < 0.2 & -3 < LogFC < 3
DPB3	-0.2 <Score < 0.2 & -3 < LogFC < 3
PKP1	-0.2 <Score < 0.2 & -3 < LogFC < 3
DDP1	-0.2 <Score < 0.2 & -3 < LogFC < 3
FUN26	-0.2 <Score < 0.2 & -3 < LogFC < 3
SHH4	-0.2 <Score < 0.2 & -3 < LogFC < 3
RPP1B	-0.2 <Score < 0.2 & -3 < LogFC < 3
TRR2	-0.2 <Score < 0.2 & -3 < LogFC < 3
TPK3	-0.2 <Score < 0.2 & -3 < LogFC < 3
RAD26	-0.2 <Score < 0.2 & -3 < LogFC < 3
ARF3	-0.2 <Score < 0.2 & -3 < LogFC < 3
MCH1	-0.2 <Score < 0.2 & -3 < LogFC < 3
YPR063C	-0.2 <Score < 0.2 & -3 < LogFC < 3
YDR239C	-0.2 <Score < 0.2 & -3 < LogFC < 3
EDC1	-0.2 <Score < 0.2 & -3 < LogFC < 3
HSM3	-0.2 <Score < 0.2 & -3 < LogFC < 3
YBP2	-0.2 <Score < 0.2 & -3 < LogFC < 3
SFB2	-0.2 <Score < 0.2 & -3 < LogFC < 3
MEP1	-0.2 <Score < 0.2 & -3 < LogFC < 3
YAL058C-A	-0.2 <Score < 0.2 & -3 < LogFC < 3
YHR180W	-0.2 <Score < 0.2 & -3 < LogFC < 3
MSH3	-0.2 <Score < 0.2 & -3 < LogFC < 3
FRE5	-0.2 <Score < 0.2 & -3 < LogFC < 3
YGR149W	-0.2 <Score < 0.2 & -3 < LogFC < 3
AYT1	-0.2 <Score < 0.2 & -3 < LogFC < 3
RPN13	-0.2 <Score < 0.2 & -3 < LogFC < 3
SAS4	-0.2 <Score < 0.2 & -3 < LogFC < 3
CYC7	-0.2 <Score < 0.2 & -3 < LogFC < 3
ANB1	-0.2 <Score < 0.2 & -3 < LogFC < 3
YLR312C	-0.2 <Score < 0.2 & -3 < LogFC < 3
ALK1	-0.2 <Score < 0.2 & -3 < LogFC < 3
YPL245W	-0.2 <Score < 0.2 & -3 < LogFC < 3
PIG1	-0.2 <Score < 0.2 & -3 < LogFC < 3
IGD1	-0.2 <Score < 0.2 & -3 < LogFC < 3
TES1	-0.2 <Score < 0.2 & -3 < LogFC < 3
SPR28	-0.2 <Score < 0.2 & -3 < LogFC < 3
ASN1	-0.2 <Score < 0.2 & -3 < LogFC < 3
MCH5	-0.2 <Score < 0.2 & -3 < LogFC < 3
RBG2	-0.2 <Score < 0.2 & -3 < LogFC < 3
YNR063W	-0.2 <Score < 0.2 & -3 < LogFC < 3
RKM2	-0.2 <Score < 0.2 & -3 < LogFC < 3
FLC3	-0.2 <Score < 0.2 & -3 < LogFC < 3
MYO5	-0.2 <Score < 0.2 & -3 < LogFC < 3
FIG2	-0.2 <Score < 0.2 & -3 < LogFC < 3
YLR255C	-0.2 <Score < 0.2 & -3 < LogFC < 3
TOK1	-0.2 <Score < 0.2 & -3 < LogFC < 3
YOR248W	-0.2 <Score < 0.2 & -3 < LogFC < 3
CAR1	-0.2 <Score < 0.2 & -3 < LogFC < 3
SNZ1	-0.2 <Score < 0.2 & -3 < LogFC < 3
YGR050C	-0.2 <Score < 0.2 & -3 < LogFC < 3
FDC1	-0.2 <Score < 0.2 & -3 < LogFC < 3
ADH2	-0.2 <Score < 0.2 & -3 < LogFC < 3
YCR050C	-0.2 <Score < 0.2 & -3 < LogFC < 3
GDB1	-0.2 <Score < 0.2 & -3 < LogFC < 3
MNN11	-0.2 <Score < 0.2 & -3 < LogFC < 3
YFL042C	-0.2 <Score < 0.2 & -3 < LogFC < 3
AIF1	-0.2 <Score < 0.2 & -3 < LogFC < 3
YJR124C	-0.2 <Score < 0.2 & -3 < LogFC < 3
YCR101C	-0.2 <Score < 0.2 & -3 < LogFC < 3
SNU66	-0.2 <Score < 0.2 & -3 < LogFC < 3
PFA3	-0.2 <Score < 0.2 & -3 < LogFC < 3
GAL80	-0.2 <Score < 0.2 & -3 < LogFC < 3
FPS1	-0.2 <Score < 0.2 & -3 < LogFC < 3
PEX15	-0.2 <Score < 0.2 & -3 < LogFC < 3
ERG3	-0.2 <Score < 0.2 & -3 < LogFC < 3
JLP1	-0.2 <Score < 0.2 & -3 < LogFC < 3
PMP3	-0.2 <Score < 0.2 & -3 < LogFC < 3
FTH1	-0.2 <Score < 0.2 & -3 < LogFC < 3
YLR124W	-0.2 <Score < 0.2 & -3 < LogFC < 3
YIL028W	-0.2 <Score < 0.2 & -3 < LogFC < 3
RFU1	-0.2 <Score < 0.2 & -3 < LogFC < 3
YKR011C	-0.2 <Score < 0.2 & -3 < LogFC < 3
VIK1	-0.2 <Score < 0.2 & -3 < LogFC < 3
GLO1	-0.2 <Score < 0.2 & -3 < LogFC < 3
SHB17	-0.2 <Score < 0.2 & -3 < LogFC < 3
YCR023C	-0.2 <Score < 0.2 & -3 < LogFC < 3
YER034W	-0.2 <Score < 0.2 & -3 < LogFC < 3
CLB1	-0.2 <Score < 0.2 & -3 < LogFC < 3
HAT1	-0.2 <Score < 0.2 & -3 < LogFC < 3
YFT2	-0.2 <Score < 0.2 & -3 < LogFC < 3
YPR123C	-0.2 <Score < 0.2 & -3 < LogFC < 3
SOL1	-0.2 <Score < 0.2 & -3 < LogFC < 3
APL3	-0.2 <Score < 0.2 & -3 < LogFC < 3
FMP23	-0.2 <Score < 0.2 & -3 < LogFC < 3
YJL055W	-0.2 <Score < 0.2 & -3 < LogFC < 3
NVJ1	-0.2 <Score < 0.2 & -3 < LogFC < 3
YBL070C	-0.2 <Score < 0.2 & -3 < LogFC < 3
SRO77	-0.2 <Score < 0.2 & -3 < LogFC < 3
YMR221C	-0.2 <Score < 0.2 & -3 < LogFC < 3
SCY1	-0.2 <Score < 0.2 & -3 < LogFC < 3
YGL140C	-0.2 <Score < 0.2 & -3 < LogFC < 3
MNL2	-0.2 <Score < 0.2 & -3 < LogFC < 3
EST2	-0.2 <Score < 0.2 & -3 < LogFC < 3
ARX1	-0.2 <Score < 0.2 & -3 < LogFC < 3
BDH1	-0.2 <Score < 0.2 & -3 < LogFC < 3
YHR130C	-0.2 <Score < 0.2 & -3 < LogFC < 3
YNR061C	-0.2 <Score < 0.2 & -3 < LogFC < 3
MSG5	-0.2 <Score < 0.2 & -3 < LogFC < 3
MDM34	-0.2 <Score < 0.2 & -3 < LogFC < 3
RTT101	-0.2 <Score < 0.2 & -3 < LogFC < 3
YMR141C	-0.2 <Score < 0.2 & -3 < LogFC < 3
DGA1	-0.2 <Score < 0.2 & -3 < LogFC < 3
TRS33	-0.2 <Score < 0.2 & -3 < LogFC < 3
OM45	-0.2 <Score < 0.2 & -3 < LogFC < 3
STB2	-0.2 <Score < 0.2 & -3 < LogFC < 3
ACF2	-0.2 <Score < 0.2 & -3 < LogFC < 3
KCC4	-0.2 <Score < 0.2 & -3 < LogFC < 3
BUL2	-0.2 <Score < 0.2 & -3 < LogFC < 3
ISC10	-0.2 <Score < 0.2 & -3 < LogFC < 3
DAL80	-0.2 <Score < 0.2 & -3 < LogFC < 3
YOR338W	-0.2 <Score < 0.2 & -3 < LogFC < 3
AGE1	-0.2 <Score < 0.2 & -3 < LogFC < 3
CCP1	-0.2 <Score < 0.2 & -3 < LogFC < 3
PUS6	-0.2 <Score < 0.2 & -3 < LogFC < 3
YFH7	-0.2 <Score < 0.2 & -3 < LogFC < 3
SKM1	-0.2 <Score < 0.2 & -3 < LogFC < 3
EFT1	-0.2 <Score < 0.2 & -3 < LogFC < 3
AFI1	-0.2 <Score < 0.2 & -3 < LogFC < 3
YMR172C-A	-0.2 <Score < 0.2 & -3 < LogFC < 3
YFL034W	-0.2 <Score < 0.2 & -3 < LogFC < 3
CHS6	-0.2 <Score < 0.2 & -3 < LogFC < 3
AST2	-0.2 <Score < 0.2 & -3 < LogFC < 3
ECM3	-0.2 <Score < 0.2 & -3 < LogFC < 3
MAE1	-0.2 <Score < 0.2 & -3 < LogFC < 3
YFR039C	-0.2 <Score < 0.2 & -3 < LogFC < 3
YLR036C	-0.2 <Score < 0.2 & -3 < LogFC < 3
YLF2	-0.2 <Score < 0.2 & -3 < LogFC < 3
YOL107W	-0.2 <Score < 0.2 & -3 < LogFC < 3
PUG1	-0.2 <Score < 0.2 & -3 < LogFC < 3
YLR123C	-0.2 <Score < 0.2 & -3 < LogFC < 3
AXL2	-0.2 <Score < 0.2 & -3 < LogFC < 3
PEX21	-0.2 <Score < 0.2 & -3 < LogFC < 3
YKL050C	-0.2 <Score < 0.2 & -3 < LogFC < 3
SPS100	-0.2 <Score < 0.2 & -3 < LogFC < 3
PEX1	-0.2 <Score < 0.2 & -3 < LogFC < 3
YDR286C	-0.2 <Score < 0.2 & -3 < LogFC < 3
YLL053C	-0.2 <Score < 0.2 & -3 < LogFC < 3
TRM2	-0.2 <Score < 0.2 & -3 < LogFC < 3
ISR1	-0.2 <Score < 0.2 & -3 < LogFC < 3
MST27	-0.2 <Score < 0.2 & -3 < LogFC < 3
MTD1	-0.2 <Score < 0.2 & -3 < LogFC < 3
YPL197C	-0.2 <Score < 0.2 & -3 < LogFC < 3
CTH1	-0.2 <Score < 0.2 & -3 < LogFC < 3
PXA1	-0.2 <Score < 0.2 & -3 < LogFC < 3
MKK2	-0.2 <Score < 0.2 & -3 < LogFC < 3
MKT1	-0.2 <Score < 0.2 & -3 < LogFC < 3
COS10	-0.2 <Score < 0.2 & -3 < LogFC < 3
YHK8	-0.2 <Score < 0.2 & -3 < LogFC < 3
YFL015C	-0.2 <Score < 0.2 & -3 < LogFC < 3
RGI2	-0.2 <Score < 0.2 & -3 < LogFC < 3
DAN1	-0.2 <Score < 0.2 & -3 < LogFC < 3
TVP15	-0.2 <Score < 0.2 & -3 < LogFC < 3
CRF1	-0.2 <Score < 0.2 & -3 < LogFC < 3
SIP2	-0.2 <Score < 0.2 & -3 < LogFC < 3
YHR095W	-0.2 <Score < 0.2 & -3 < LogFC < 3
PIC2	-0.2 <Score < 0.2 & -3 < LogFC < 3
YPR195C	-0.2 <Score < 0.2 & -3 < LogFC < 3
YGR228W	-0.2 <Score < 0.2 & -3 < LogFC < 3
YDR094W	-0.2 <Score < 0.2 & -3 < LogFC < 3
YMR085W	-0.2 <Score < 0.2 & -3 < LogFC < 3
YLR053C	-0.2 <Score < 0.2 & -3 < LogFC < 3
MRP13	-0.2 <Score < 0.2 & -3 < LogFC < 3
RUB1	-0.2 <Score < 0.2 & -3 < LogFC < 3
FMP40	-0.2 <Score < 0.2 & -3 < LogFC < 3
ERV41	-0.2 <Score < 0.2 & -3 < LogFC < 3
YHR022C	-0.2 <Score < 0.2 & -3 < LogFC < 3
ARA2	-0.2 <Score < 0.2 & -3 < LogFC < 3
UBX6	-0.2 <Score < 0.2 & -3 < LogFC < 3
YCR087C-A	-0.2 <Score < 0.2 & -3 < LogFC < 3
ARR2	-0.2 <Score < 0.2 & -3 < LogFC < 3
ARO8	-0.2 <Score < 0.2 & -3 < LogFC < 3
PEX7	-0.2 <Score < 0.2 & -3 < LogFC < 3
RPL29	-0.2 <Score < 0.2 & -3 < LogFC < 3
YIP3	-0.2 <Score < 0.2 & -3 < LogFC < 3
YDL027C	-0.2 <Score < 0.2 & -3 < LogFC < 3
YLR001C	-0.2 <Score < 0.2 & -3 < LogFC < 3
PBY1	-0.2 <Score < 0.2 & -3 < LogFC < 3
CIT3	-0.2 <Score < 0.2 & -3 < LogFC < 3
HSC82	-0.2 <Score < 0.2 & -3 < LogFC < 3
VTC2	-0.2 <Score < 0.2 & -3 < LogFC < 3
YKL069W	-0.2 <Score < 0.2 & -3 < LogFC < 3
YLR050C	-0.2 <Score < 0.2 & -3 < LogFC < 3
SCS3	-0.2 <Score < 0.2 & -3 < LogFC < 3
MAL31	-0.2 <Score < 0.2 & -3 < LogFC < 3
GSY1	-0.2 <Score < 0.2 & -3 < LogFC < 3
YJR146W	-0.2 <Score < 0.2 & -3 < LogFC < 3
YER140W	-0.2 <Score < 0.2 & -3 < LogFC < 3
YDC1	-0.2 <Score < 0.2 & -3 < LogFC < 3
YOR059C	-0.2 <Score < 0.2 & -3 < LogFC < 3
SUM1	-0.2 <Score < 0.2 & -3 < LogFC < 3
YFR016C	-0.2 <Score < 0.2 & -3 < LogFC < 3
YER130C	-0.2 <Score < 0.2 & -3 < LogFC < 3
PLP1	-0.2 <Score < 0.2 & -3 < LogFC < 3
LAP2	-0.2 <Score < 0.2 & -3 < LogFC < 3
YDR215C	-0.2 <Score < 0.2 & -3 < LogFC < 3
ATP20	-0.2 <Score < 0.2 & -3 < LogFC < 3
GLG2	-0.2 <Score < 0.2 & -3 < LogFC < 3
OPY1	-0.2 <Score < 0.2 & -3 < LogFC < 3
CBT1	-0.2 <Score < 0.2 & -3 < LogFC < 3
ATR1	-0.2 <Score < 0.2 & -3 < LogFC < 3
KIP1	-0.2 <Score < 0.2 & -3 < LogFC < 3
MDY2	-0.2 <Score < 0.2 & -3 < LogFC < 3
DTD1	-0.2 <Score < 0.2 & -3 < LogFC < 3
YFR056C	-0.2 <Score < 0.2 & -3 < LogFC < 3
CAP2	-0.2 <Score < 0.2 & -3 < LogFC < 3
YBR259W	-0.2 <Score < 0.2 & -3 < LogFC < 3
TAD1	-0.2 <Score < 0.2 & -3 < LogFC < 3
DNM1	-0.2 <Score < 0.2 & -3 < LogFC < 3
GND2	-0.2 <Score < 0.2 & -3 < LogFC < 3
UFD4	-0.2 <Score < 0.2 & -3 < LogFC < 3
MEI4	-0.2 <Score < 0.2 & -3 < LogFC < 3
PXL1	-0.2 <Score < 0.2 & -3 < LogFC < 3
SOL4	-0.2 <Score < 0.2 & -3 < LogFC < 3
YBR137W	-0.2 <Score < 0.2 & -3 < LogFC < 3
IMD4	-0.2 <Score < 0.2 & -3 < LogFC < 3
YBL059W	-0.2 <Score < 0.2 & -3 < LogFC < 3
YPR146C	-0.2 <Score < 0.2 & -3 < LogFC < 3
ADY2	-0.2 <Score < 0.2 & -3 < LogFC < 3
VBA1	-0.2 <Score < 0.2 & -3 < LogFC < 3
MAP2	-0.2 <Score < 0.2 & -3 < LogFC < 3
PIL1	-0.2 <Score < 0.2 & -3 < LogFC < 3
YDR250C	-0.2 <Score < 0.2 & -3 < LogFC < 3
IMP2'	-0.2 <Score < 0.2 & -3 < LogFC < 3
YKL147C	-0.2 <Score < 0.2 & -3 < LogFC < 3
LSB3	-0.2 <Score < 0.2 & -3 < LogFC < 3
APE1	-0.2 <Score < 0.2 & -3 < LogFC < 3
DER1	-0.2 <Score < 0.2 & -3 < LogFC < 3
FAU1	-0.2 <Score < 0.2 & -3 < LogFC < 3
RTR2	-0.2 <Score < 0.2 & -3 < LogFC < 3
PEX22	-0.2 <Score < 0.2 & -3 < LogFC < 3
APM4	-0.2 <Score < 0.2 & -3 < LogFC < 3
YMR074C	-0.2 <Score < 0.2 & -3 < LogFC < 3
YCR016W	-0.2 <Score < 0.2 & -3 < LogFC < 3
YGR026W	-0.2 <Score < 0.2 & -3 < LogFC < 3
CYM1	-0.2 <Score < 0.2 & -3 < LogFC < 3
IRC21	-0.2 <Score < 0.2 & -3 < LogFC < 3
YHL012W	-0.2 <Score < 0.2 & -3 < LogFC < 3
YAR043C	-0.2 <Score < 0.2 & -3 < LogFC < 3
YLH47	-0.2 <Score < 0.2 & -3 < LogFC < 3
ELP4	-0.2 <Score < 0.2 & -3 < LogFC < 3
SCW11	-0.2 <Score < 0.2 & -3 < LogFC < 3
YGR011W	-0.2 <Score < 0.2 & -3 < LogFC < 3
PAD1	-0.2 <Score < 0.2 & -3 < LogFC < 3
ADH5	-0.2 <Score < 0.2 & -3 < LogFC < 3
RAD5	-0.2 <Score < 0.2 & -3 < LogFC < 3
AIM43	-0.2 <Score < 0.2 & -3 < LogFC < 3
SVS1	-0.2 <Score < 0.2 & -3 < LogFC < 3
MRN1	-0.2 <Score < 0.2 & -3 < LogFC < 3
PRM10	-0.2 <Score < 0.2 & -3 < LogFC < 3
YPR147C	-0.2 <Score < 0.2 & -3 < LogFC < 3
MTC5	-0.2 <Score < 0.2 & -3 < LogFC < 3
NDL1	-0.2 <Score < 0.2 & -3 < LogFC < 3
YKR018C	-0.2 <Score < 0.2 & -3 < LogFC < 3
YLR434C	-0.2 <Score < 0.2 & -3 < LogFC < 3
PPE1	-0.2 <Score < 0.2 & -3 < LogFC < 3
DCS2	-0.2 <Score < 0.2 & -3 < LogFC < 3
YAR1	-0.2 <Score < 0.2 & -3 < LogFC < 3
OXR1	-0.2 <Score < 0.2 & -3 < LogFC < 3
TUL1	-0.2 <Score < 0.2 & -3 < LogFC < 3
YMR265C	-0.2 <Score < 0.2 & -3 < LogFC < 3
DIN7	-0.2 <Score < 0.2 & -3 < LogFC < 3
PMT3	-0.2 <Score < 0.2 & -3 < LogFC < 3
YIL015C-A	-0.2 <Score < 0.2 & -3 < LogFC < 3
TIR4	-0.2 <Score < 0.2 & -3 < LogFC < 3
YJL007C	-0.2 <Score < 0.2 & -3 < LogFC < 3
ECL1	-0.2 <Score < 0.2 & -3 < LogFC < 3
YIH1	-0.2 <Score < 0.2 & -3 < LogFC < 3
EPT1	-0.2 <Score < 0.2 & -3 < LogFC < 3
TIR3	-0.2 <Score < 0.2 & -3 < LogFC < 3
AGP3	-0.2 <Score < 0.2 & -3 < LogFC < 3
ECM19	-0.2 <Score < 0.2 & -3 < LogFC < 3
YLR241W	-0.2 <Score < 0.2 & -3 < LogFC < 3
YAR037W	-0.2 <Score < 0.2 & -3 < LogFC < 3
ATX2	-0.2 <Score < 0.2 & -3 < LogFC < 3
ROG1	-0.2 <Score < 0.2 & -3 < LogFC < 3
WSC3	-0.2 <Score < 0.2 & -3 < LogFC < 3
BBC1	-0.2 <Score < 0.2 & -3 < LogFC < 3
CTT1	-0.2 <Score < 0.2 & -3 < LogFC < 3
RBK1	-0.2 <Score < 0.2 & -3 < LogFC < 3
SDC1	-0.2 <Score < 0.2 & -3 < LogFC < 3
YGR018C	-0.2 <Score < 0.2 & -3 < LogFC < 3
HKR1	-0.2 <Score < 0.2 & -3 < LogFC < 3
HRD1	-0.2 <Score < 0.2 & -3 < LogFC < 3
YGL242C	-0.2 <Score < 0.2 & -3 < LogFC < 3
YOL160W	-0.2 <Score < 0.2 & -3 < LogFC < 3
YOL073C	-0.2 <Score < 0.2 & -3 < LogFC < 3
UGA1	-0.2 <Score < 0.2 & -3 < LogFC < 3
RRI2	-0.2 <Score < 0.2 & -3 < LogFC < 3
GTT2	-0.2 <Score < 0.2 & -3 < LogFC < 3
MET1	-0.2 <Score < 0.2 & -3 < LogFC < 3
DPP1	-0.2 <Score < 0.2 & -3 < LogFC < 3
MTC3	-0.2 <Score < 0.2 & -3 < LogFC < 3
VPS75	-0.2 <Score < 0.2 & -3 < LogFC < 3
SDS3	-0.2 <Score < 0.2 & -3 < LogFC < 3
DON1	-0.2 <Score < 0.2 & -3 < LogFC < 3
YLR030W	-0.2 <Score < 0.2 & -3 < LogFC < 3
FUS2	-0.2 <Score < 0.2 & -3 < LogFC < 3
YPL199C	-0.2 <Score < 0.2 & -3 < LogFC < 3
TOF2	-0.2 <Score < 0.2 & -3 < LogFC < 3
YSR3	-0.2 <Score < 0.2 & -3 < LogFC < 3
YER181C	-0.2 <Score < 0.2 & -3 < LogFC < 3
SEY1	-0.2 <Score < 0.2 & -3 < LogFC < 3
CAF16	-0.2 <Score < 0.2 & -3 < LogFC < 3
YDR095C	-0.2 <Score < 0.2 & -3 < LogFC < 3
FPR4	-0.2 <Score < 0.2 & -3 < LogFC < 3
ASM4	-0.2 <Score < 0.2 & -3 < LogFC < 3
UBC11	-0.2 <Score < 0.2 & -3 < LogFC < 3
PHO4	-0.2 <Score < 0.2 & -3 < LogFC < 3
VBA3	-0.2 <Score < 0.2 & -3 < LogFC < 3
CLB4	-0.2 <Score < 0.2 & -3 < LogFC < 3
YML131W	-0.2 <Score < 0.2 & -3 < LogFC < 3
YLR407W	-0.2 <Score < 0.2 & -3 < LogFC < 3
MPD1	-0.2 <Score < 0.2 & -3 < LogFC < 3
YIL024C	-0.2 <Score < 0.2 & -3 < LogFC < 3
YMR010W	-0.2 <Score < 0.2 & -3 < LogFC < 3
SPS2	-0.2 <Score < 0.2 & -3 < LogFC < 3
YIR024C	-0.2 <Score < 0.2 & -3 < LogFC < 3
YPS3	-0.2 <Score < 0.2 & -3 < LogFC < 3
PMT1	-0.2 <Score < 0.2 & -3 < LogFC < 3
KKQ8	-0.2 <Score < 0.2 & -3 < LogFC < 3
RCF1	-0.2 <Score < 0.2 & -3 < LogFC < 3
MAK31	-0.2 <Score < 0.2 & -3 < LogFC < 3
SBE2	-0.2 <Score < 0.2 & -3 < LogFC < 3
AIM5	-0.2 <Score < 0.2 & -3 < LogFC < 3
YDR445C	-0.2 <Score < 0.2 & -3 < LogFC < 3
ECM12	-0.2 <Score < 0.2 & -3 < LogFC < 3
CIR1	-0.2 <Score < 0.2 & -3 < LogFC < 3
YMR034C	-0.2 <Score < 0.2 & -3 < LogFC < 3
HSP82	-0.2 <Score < 0.2 & -3 < LogFC < 3
YFL063W	-0.2 <Score < 0.2 & -3 < LogFC < 3
SEF1	-0.2 <Score < 0.2 & -3 < LogFC < 3
GYP7	-0.2 <Score < 0.2 & -3 < LogFC < 3
RRT12	-0.2 <Score < 0.2 & -3 < LogFC < 3
PDH1	-0.2 <Score < 0.2 & -3 < LogFC < 3
BSP1	-0.2 <Score < 0.2 & -3 < LogFC < 3
SSM4	-0.2 <Score < 0.2 & -3 < LogFC < 3
YBL081W	-0.2 <Score < 0.2 & -3 < LogFC < 3
CRT10	-0.2 <Score < 0.2 & -3 < LogFC < 3
CTP1	-0.2 <Score < 0.2 & -3 < LogFC < 3
SSO1	-0.2 <Score < 0.2 & -3 < LogFC < 3
LRE1	-0.2 <Score < 0.2 & -3 < LogFC < 3
NPP1	-0.2 <Score < 0.2 & -3 < LogFC < 3
YPR130C	-0.2 <Score < 0.2 & -3 < LogFC < 3
DIG2	-0.2 <Score < 0.2 & -3 < LogFC < 3
AVT6	-0.2 <Score < 0.2 & -3 < LogFC < 3
NPL4	-0.2 <Score < 0.2 & -3 < LogFC < 3
AIM19	-0.2 <Score < 0.2 & -3 < LogFC < 3
RFX1	-0.2 <Score < 0.2 & -3 < LogFC < 3
YDL109C	-0.2 <Score < 0.2 & -3 < LogFC < 3
PNC1	-0.2 <Score < 0.2 & -3 < LogFC < 3
MSH6	-0.2 <Score < 0.2 & -3 < LogFC < 3
KNS1	-0.2 <Score < 0.2 & -3 < LogFC < 3
ALK2	-0.2 <Score < 0.2 & -3 < LogFC < 3
PAU23	-0.2 <Score < 0.2 & -3 < LogFC < 3
PAM17	-0.2 <Score < 0.2 & -3 < LogFC < 3
YGL118C	-0.2 <Score < 0.2 & -3 < LogFC < 3
HSP104	-0.2 <Score < 0.2 & -3 < LogFC < 3
FRE8	-0.2 <Score < 0.2 & -3 < LogFC < 3
GAL10	-0.2 <Score < 0.2 & -3 < LogFC < 3
LSP1	-0.2 <Score < 0.2 & -3 < LogFC < 3
AIM34	-0.2 <Score < 0.2 & -3 < LogFC < 3
YDR131C	-0.2 <Score < 0.2 & -3 < LogFC < 3
CTS2	-0.2 <Score < 0.2 & -3 < LogFC < 3
HMG1	-0.2 <Score < 0.2 & -3 < LogFC < 3
YJL182C	-0.2 <Score < 0.2 & -3 < LogFC < 3
AMS1	-0.2 <Score < 0.2 & -3 < LogFC < 3
YGR069W	-0.2 <Score < 0.2 & -3 < LogFC < 3
FRE1	-0.2 <Score < 0.2 & -3 < LogFC < 3
DBF20	-0.2 <Score < 0.2 & -3 < LogFC < 3
CSF1	-0.2 <Score < 0.2 & -3 < LogFC < 3
FSH2	-0.2 <Score < 0.2 & -3 < LogFC < 3
RPL16A	-0.2 <Score < 0.2 & -3 < LogFC < 3
IRC22	-0.2 <Score < 0.2 & -3 < LogFC < 3
AIM45	-0.2 <Score < 0.2 & -3 < LogFC < 3
YBR197C	-0.2 <Score < 0.2 & -3 < LogFC < 3
PEX3	-0.2 <Score < 0.2 & -3 < LogFC < 3
UIP4	-0.2 <Score < 0.2 & -3 < LogFC < 3
YDR133C	-0.2 <Score < 0.2 & -3 < LogFC < 3
YKL100C	-0.2 <Score < 0.2 & -3 < LogFC < 3
STF1	-0.2 <Score < 0.2 & -3 < LogFC < 3
EBS1	-0.2 <Score < 0.2 & -3 < LogFC < 3
UPC2	-0.2 <Score < 0.2 & -3 < LogFC < 3
YLR169W	-0.2 <Score < 0.2 & -3 < LogFC < 3
YGL230C	-0.2 <Score < 0.2 & -3 < LogFC < 3
REC102	-0.2 <Score < 0.2 & -3 < LogFC < 3
UBP12	-0.2 <Score < 0.2 & -3 < LogFC < 3
RDH54	-0.2 <Score < 0.2 & -3 < LogFC < 3
YMR087W	-0.2 <Score < 0.2 & -3 < LogFC < 3
YMR111C	-0.2 <Score < 0.2 & -3 < LogFC < 3
ASF2	-0.2 <Score < 0.2 & -3 < LogFC < 3
REX3	-0.2 <Score < 0.2 & -3 < LogFC < 3
CSM4	-0.2 <Score < 0.2 & -3 < LogFC < 3
YBT1	-0.2 <Score < 0.2 & -3 < LogFC < 3
OGG1	-0.2 <Score < 0.2 & -3 < LogFC < 3
YDR061W	-0.2 <Score < 0.2 & -3 < LogFC < 3
BIO4	-0.2 <Score < 0.2 & -3 < LogFC < 3
SAS2	-0.2 <Score < 0.2 & -3 < LogFC < 3
GRX1	-0.2 <Score < 0.2 & -3 < LogFC < 3
PRD1	-0.2 <Score < 0.2 & -3 < LogFC < 3
ALE1	-0.2 <Score < 0.2 & -3 < LogFC < 3
ERP6	-0.2 <Score < 0.2 & -3 < LogFC < 3
YKR032W	-0.2 <Score < 0.2 & -3 < LogFC < 3
ROM1	-0.2 <Score < 0.2 & -3 < LogFC < 3
FAR10	-0.2 <Score < 0.2 & -3 < LogFC < 3
YGR130C	-0.2 <Score < 0.2 & -3 < LogFC < 3
YIL141W	-0.2 <Score < 0.2 & -3 < LogFC < 3
PAN3	-0.2 <Score < 0.2 & -3 < LogFC < 3
CCW14	-0.2 <Score < 0.2 & -3 < LogFC < 3
GDE1	-0.2 <Score < 0.2 & -3 < LogFC < 3
NOP12	-0.2 <Score < 0.2 & -3 < LogFC < 3
SET5	-0.2 <Score < 0.2 & -3 < LogFC < 3
YML108W	-0.2 <Score < 0.2 & -3 < LogFC < 3
YEL020C	-0.2 <Score < 0.2 & -3 < LogFC < 3
ASK10	-0.2 <Score < 0.2 & -3 < LogFC < 3
SIW14	-0.2 <Score < 0.2 & -3 < LogFC < 3
TGL1	-0.2 <Score < 0.2 & -3 < LogFC < 3
YPL071C	-0.2 <Score < 0.2 & -3 < LogFC < 3
SHR5	-0.2 <Score < 0.2 & -3 < LogFC < 3
DAL4	-0.2 <Score < 0.2 & -3 < LogFC < 3
FSH1	-0.2 <Score < 0.2 & -3 < LogFC < 3
FMP10	-0.2 <Score < 0.2 & -3 < LogFC < 3
MSC7	-0.2 <Score < 0.2 & -3 < LogFC < 3
ECI1	-0.2 <Score < 0.2 & -3 < LogFC < 3
GPB2	-0.2 <Score < 0.2 & -3 < LogFC < 3
YKR041W	-0.2 <Score < 0.2 & -3 < LogFC < 3
ENV7	-0.2 <Score < 0.2 & -3 < LogFC < 3
YLR346C	-0.2 <Score < 0.2 & -3 < LogFC < 3
GYP8	-0.2 <Score < 0.2 & -3 < LogFC < 3
XDJ1	-0.2 <Score < 0.2 & -3 < LogFC < 3
RRT2	-0.2 <Score < 0.2 & -3 < LogFC < 3
INM2	-0.2 <Score < 0.2 & -3 < LogFC < 3
RBD2	-0.2 <Score < 0.2 & -3 < LogFC < 3
UIP5	-0.2 <Score < 0.2 & -3 < LogFC < 3
YHR139C-A	-0.2 <Score < 0.2 & -3 < LogFC < 3
GRE2	-0.2 <Score < 0.2 & -3 < LogFC < 3
RAD24	-0.2 <Score < 0.2 & -3 < LogFC < 3
YOR343C	-0.2 <Score < 0.2 & -3 < LogFC < 3
MAL13	-0.2 <Score < 0.2 & -3 < LogFC < 3
YMR320W	-0.2 <Score < 0.2 & -3 < LogFC < 3
SSF2	-0.2 <Score < 0.2 & -3 < LogFC < 3
SGF11	-0.2 <Score < 0.2 & -3 < LogFC < 3
YOR325W	-0.2 <Score < 0.2 & -3 < LogFC < 3
MBR1	-0.2 <Score < 0.2 & -3 < LogFC < 3
YLR444C	-0.2 <Score < 0.2 & -3 < LogFC < 3
YHP1	-0.2 <Score < 0.2 & -3 < LogFC < 3
YDR109C	-0.2 <Score < 0.2 & -3 < LogFC < 3
MIC14	-0.2 <Score < 0.2 & -3 < LogFC < 3
CAF120	-0.2 <Score < 0.2 & -3 < LogFC < 3
RPL26B	-0.2 <Score < 0.2 & -3 < LogFC < 3
SPL2	-0.2 <Score < 0.2 & -3 < LogFC < 3
BNS1	-0.2 <Score < 0.2 & -3 < LogFC < 3
YMR124W	-0.2 <Score < 0.2 & -3 < LogFC < 3
PDC6	-0.2 <Score < 0.2 & -3 < LogFC < 3
YPR196W	-0.2 <Score < 0.2 & -3 < LogFC < 3
ARK1	-0.2 <Score < 0.2 & -3 < LogFC < 3
PPQ1	-0.2 <Score < 0.2 & -3 < LogFC < 3
ACN9	-0.2 <Score < 0.2 & -3 < LogFC < 3
CNN1	-0.2 <Score < 0.2 & -3 < LogFC < 3
YEL068C	-0.2 <Score < 0.2 & -3 < LogFC < 3
YGR015C	-0.2 <Score < 0.2 & -3 < LogFC < 3
YGL262W	-0.2 <Score < 0.2 & -3 < LogFC < 3
TIR2	-0.2 <Score < 0.2 & -3 < LogFC < 3
YRA2	-0.2 <Score < 0.2 & -3 < LogFC < 3
ALD6	-0.2 <Score < 0.2 & -3 < LogFC < 3
RSA3	-0.2 <Score < 0.2 & -3 < LogFC < 3
DCR2	-0.2 <Score < 0.2 & -3 < LogFC < 3
MFG1	-0.2 <Score < 0.2 & -3 < LogFC < 3
GIP3	-0.2 <Score < 0.2 & -3 < LogFC < 3
MNT4	-0.2 <Score < 0.2 & -3 < LogFC < 3
YKR033C	-0.2 <Score < 0.2 & -3 < LogFC < 3
YAL043C-A	-0.2 <Score < 0.2 & -3 < LogFC < 3
MYO4	-0.2 <Score < 0.2 & -3 < LogFC < 3
SPO11	-0.2 <Score < 0.2 & -3 < LogFC < 3
GDH2	-0.2 <Score < 0.2 & -3 < LogFC < 3
TDP1	-0.2 <Score < 0.2 & -3 < LogFC < 3
SPO1	-0.2 <Score < 0.2 & -3 < LogFC < 3
YGL177W	-0.2 <Score < 0.2 & -3 < LogFC < 3
YCF1	-0.2 <Score < 0.2 & -3 < LogFC < 3
YMR119W-A	-0.2 <Score < 0.2 & -3 < LogFC < 3
TOD6	-0.2 <Score < 0.2 & -3 < LogFC < 3
DBP1	-0.2 <Score < 0.2 & -3 < LogFC < 3
PST2	-0.2 <Score < 0.2 & -3 < LogFC < 3
YNL058C	-0.2 <Score < 0.2 & -3 < LogFC < 3
RAD61	-0.2 <Score < 0.2 & -3 < LogFC < 3
NYV1	-0.2 <Score < 0.2 & -3 < LogFC < 3
MBA1	-0.2 <Score < 0.2 & -3 < LogFC < 3
SMY1	-0.2 <Score < 0.2 & -3 < LogFC < 3
WTM2	-0.2 <Score < 0.2 & -3 < LogFC < 3
RUP1	-0.2 <Score < 0.2 & -3 < LogFC < 3
CHL4	-0.2 <Score < 0.2 & -3 < LogFC < 3
YGR151C	-0.2 <Score < 0.2 & -3 < LogFC < 3
AIM6	-0.2 <Score < 0.2 & -3 < LogFC < 3
GRH1	-0.2 <Score < 0.2 & -3 < LogFC < 3
YOR238W	-0.2 <Score < 0.2 & -3 < LogFC < 3
APE4	-0.2 <Score < 0.2 & -3 < LogFC < 3
AAT1	-0.2 <Score < 0.2 & -3 < LogFC < 3
PIN2	-0.2 <Score < 0.2 & -3 < LogFC < 3
YMR317W	-0.2 <Score < 0.2 & -3 < LogFC < 3
MEP2	-0.2 <Score < 0.2 & -3 < LogFC < 3
APS2	-0.2 <Score < 0.2 & -3 < LogFC < 3
RNH1	-0.2 <Score < 0.2 & -3 < LogFC < 3
YOR318C	-0.2 <Score < 0.2 & -3 < LogFC < 3
YNR066C	-0.2 <Score < 0.2 & -3 < LogFC < 3
RGT1	-0.2 <Score < 0.2 & -3 < LogFC < 3
YCL062W	-0.2 <Score < 0.2 & -3 < LogFC < 3
GAT2	-0.2 <Score < 0.2 & -3 < LogFC < 3
YGR201C	-0.2 <Score < 0.2 & -3 < LogFC < 3
JJJ3	-0.2 <Score < 0.2 & -3 < LogFC < 3
YHL042W	-0.2 <Score < 0.2 & -3 < LogFC < 3
YDR278C	-0.2 <Score < 0.2 & -3 < LogFC < 3
YLR446W	-0.2 <Score < 0.2 & -3 < LogFC < 3
DLD2	-0.2 <Score < 0.2 & -3 < LogFC < 3
YOR015W	-0.2 <Score < 0.2 & -3 < LogFC < 3
PNP1	-0.2 <Score < 0.2 & -3 < LogFC < 3
YPS7	-0.2 <Score < 0.2 & -3 < LogFC < 3
PEF1	-0.2 <Score < 0.2 & -3 < LogFC < 3
SPO21	-0.2 <Score < 0.2 & -3 < LogFC < 3
HMS1	-0.2 <Score < 0.2 & -3 < LogFC < 3
RBG1	-0.2 <Score < 0.2 & -3 < LogFC < 3
YNL108C	-0.2 <Score < 0.2 & -3 < LogFC < 3
PDR8	-0.2 <Score < 0.2 & -3 < LogFC < 3
MUD1	-0.2 <Score < 0.2 & -3 < LogFC < 3
RAD16	-0.2 <Score < 0.2 & -3 < LogFC < 3
YHL041W	-0.2 <Score < 0.2 & -3 < LogFC < 3
YBR099C	-0.2 <Score < 0.2 & -3 < LogFC < 3
[truncated: 2,071 more rows]
